# Supplementary material for: A singular value decomposition approach for improved taxonomic classification of biological sequences
Source: BMC Genomics. 2011 Dec 22;12(Suppl 4):S11. doi: 10.1186/1471-2164-12-S4-S11 (PMC3287580; doi:10.1186/1471-2164-12-S4-S11)
Supplement: Additional file 2 — Scilab algorithms and raw data. In this file, we elaborate on aspects of the algorithms and data used in this research. Algorithms were written in Scilab version "5.2.0.1266391513", scilab-5.2.1. [file 1471-2164-12-S4-S11-S2.zip]

Archive with 4,426 entries (4,382 files):
- SVD_for_improved_taxonomic_classification-S2/
- SVD_for_improved_taxonomic_classification-S2/Cp/
- SVD_for_improved_taxonomic_classification-S2/Cp/Cp1002_mapgram1_prob_dist.png
- SVD_for_improved_taxonomic_classification-S2/Cp/Cp1002_mapgram2_prob_dist.jpg
- SVD_for_improved_taxonomic_classification-S2/Cp/Cp1002_AA.fasta
- SVD_for_improved_taxonomic_classification-S2/Cp/histdata.sce
- SVD_for_improved_taxonomic_classification-S2/Cp/histdata.sci
- SVD_for_improved_taxonomic_classification-S2/aves
- SVD_for_improved_taxonomic_classification-S2/stuart.dataset2.fasta
- SVD_for_improved_taxonomic_classification-S2/Taxons.xls
- SVD_for_improved_taxonomic_classification-S2/run.sci
- SVD_for_improved_taxonomic_classification-S2/76species/
- SVD_for_improved_taxonomic_classification-S2/76species/cc/
- SVD_for_improved_taxonomic_classification-S2/76species/cc/cosseno_clusters.03
- SVD_for_improved_taxonomic_classification-S2/76species/cc/cosseno_clusters.06
- SVD_for_improved_taxonomic_classification-S2/76species/cc/cosseno_clusters.09
- SVD_for_improved_taxonomic_classification-S2/76species/cc/cosseno_clusters.12
- SVD_for_improved_taxonomic_classification-S2/76species/cc/cosseno_clusters.15
- SVD_for_improved_taxonomic_classification-S2/76species/cc/cosseno_clusters.18
- SVD_for_improved_taxonomic_classification-S2/76species/cc/cosseno_clusters.21
- SVD_for_improved_taxonomic_classification-S2/76species/cc/cosseno_clusters.24
- SVD_for_improved_taxonomic_classification-S2/76species/cc/cosseno_clusters.27
- SVD_for_improved_taxonomic_classification-S2/76species/cc/cosseno_clusters.30
- SVD_for_improved_taxonomic_classification-S2/76species/cc/cosseno_clusters.33
- SVD_for_improved_taxonomic_classification-S2/76species/cc/cosseno_clusters.36
- SVD_for_improved_taxonomic_classification-S2/76species/cc/cosseno_clusters.39
- SVD_for_improved_taxonomic_classification-S2/76species/cc/cosseno_clusters.42
- SVD_for_improved_taxonomic_classification-S2/76species/cc/cosseno_clusters.45
- SVD_for_improved_taxonomic_classification-S2/76species/cc/cosseno_clusters.48
- SVD_for_improved_taxonomic_classification-S2/76species/cc/cosseno_clusters.51
- SVD_for_improved_taxonomic_classification-S2/76species/cc/cosseno_clusters.54
- SVD_for_improved_taxonomic_classification-S2/76species/cc/cosseno_clusters.57
- SVD_for_improved_taxonomic_classification-S2/76species/cc/cosseno_clusters.60
- SVD_for_improved_taxonomic_classification-S2/76species/cc/cosseno_clusters.63
- SVD_for_improved_taxonomic_classification-S2/76species/cc/cosseno_clusters.66
- SVD_for_improved_taxonomic_classification-S2/76species/cc/cosseno_clusters.69
- SVD_for_improved_taxonomic_classification-S2/76species/cc/cosseno_clusters.72
- SVD_for_improved_taxonomic_classification-S2/76species/cc/cosseno_clusters.75
- SVD_for_improved_taxonomic_classification-S2/76species/cc/cat_distances
- SVD_for_improved_taxonomic_classification-S2/76species/cc/clusters.05
- SVD_for_improved_taxonomic_classification-S2/76species/cc/clusters.10
- SVD_for_improved_taxonomic_classification-S2/76species/cc/clusters.15
- SVD_for_improved_taxonomic_classification-S2/76species/cc/clusters.20
- SVD_for_improved_taxonomic_classification-S2/76species/cc/clusters.25
- SVD_for_improved_taxonomic_classification-S2/76species/cc/clusters.30
- SVD_for_improved_taxonomic_classification-S2/76species/cc/readme
- SVD_for_improved_taxonomic_classification-S2/76species/3gram/
- SVD_for_improved_taxonomic_classification-S2/76species/3gram/3gram-space.png
- SVD_for_improved_taxonomic_classification-S2/76species/3gram/3gram-space.sce
- SVD_for_improved_taxonomic_classification-S2/76species/3gram/legend.txt
- SVD_for_improved_taxonomic_classification-S2/76species/3gram/Cp1002-3grams.png
- SVD_for_improved_taxonomic_classification-S2/76species/3gram/mapgramtypes.txt
- SVD_for_improved_taxonomic_classification-S2/76species/3gram/dataset2-3grams.png
- SVD_for_improved_taxonomic_classification-S2/76species/3gram/histdata.sce
- SVD_for_improved_taxonomic_classification-S2/76species/3gram/histdata.sci
- SVD_for_improved_taxonomic_classification-S2/76species/allclusters/
- SVD_for_improved_taxonomic_classification-S2/76species/allclusters/cluster.20.12.10
- SVD_for_improved_taxonomic_classification-S2/76species/allclusters/cluster.20.12.11
- SVD_for_improved_taxonomic_classification-S2/76species/allclusters/cluster.20.12.12
- SVD_for_improved_taxonomic_classification-S2/76species/allclusters/cluster.20.12.13
- SVD_for_improved_taxonomic_classification-S2/76species/allclusters/cluster.20.12.14
- SVD_for_improved_taxonomic_classification-S2/76species/allclusters/cluster.20.12.15
- SVD_for_improved_taxonomic_classification-S2/76species/allclusters/cluster.20.12.16
- SVD_for_improved_taxonomic_classification-S2/76species/allclusters/cluster.20.12.17
- SVD_for_improved_taxonomic_classification-S2/76species/allclusters/cluster.20.12.18
- SVD_for_improved_taxonomic_classification-S2/76species/allclusters/cluster.20.12.19
- SVD_for_improved_taxonomic_classification-S2/76species/allclusters/cluster.20.12.20
- SVD_for_improved_taxonomic_classification-S2/76species/allclusters/cluster.20.15.10
- SVD_for_improved_taxonomic_classification-S2/76species/allclusters/cluster.20.15.11
- SVD_for_improved_taxonomic_classification-S2/76species/allclusters/cluster.20.15.12
- SVD_for_improved_taxonomic_classification-S2/76species/allclusters/cluster.20.15.13
- SVD_for_improved_taxonomic_classification-S2/76species/allclusters/cluster.20.15.14
- SVD_for_improved_taxonomic_classification-S2/76species/allclusters/cluster.20.15.15
- SVD_for_improved_taxonomic_classification-S2/76species/allclusters/cluster.20.15.16
- SVD_for_improved_taxonomic_classification-S2/76species/allclusters/cluster.20.15.17
- SVD_for_improved_taxonomic_classification-S2/76species/allclusters/cluster.20.15.18
- SVD_for_improved_taxonomic_classification-S2/76species/allclusters/cluster.20.15.19
- SVD_for_improved_taxonomic_classification-S2/76species/allclusters/cluster.20.15.20
- SVD_for_improved_taxonomic_classification-S2/76species/allclusters/cluster.20.18.10
- SVD_for_improved_taxonomic_classification-S2/76species/allclusters/cluster.20.18.11
- SVD_for_improved_taxonomic_classification-S2/76species/allclusters/cluster.20.18.12
- SVD_for_improved_taxonomic_classification-S2/76species/allclusters/cluster.20.18.13
- SVD_for_improved_taxonomic_classification-S2/76species/allclusters/cluster.20.18.14
- SVD_for_improved_taxonomic_classification-S2/76species/allclusters/cluster.20.18.15
- SVD_for_improved_taxonomic_classification-S2/76species/allclusters/cluster.20.18.16
- SVD_for_improved_taxonomic_classification-S2/76species/allclusters/cluster.20.18.17
- SVD_for_improved_taxonomic_classification-S2/76species/allclusters/cluster.20.18.18
- SVD_for_improved_taxonomic_classification-S2/76species/allclusters/cluster.20.18.19
- SVD_for_improved_taxonomic_classification-S2/76species/allclusters/cluster.20.18.20
- SVD_for_improved_taxonomic_classification-S2/76species/allclusters/cluster.20.21.10
- SVD_for_improved_taxonomic_classification-S2/76species/allclusters/cluster.20.21.11
- SVD_for_improved_taxonomic_classification-S2/76species/allclusters/cluster.20.21.12
- SVD_for_improved_taxonomic_classification-S2/76species/allclusters/cluster.20.21.13
- SVD_for_improved_taxonomic_classification-S2/76species/allclusters/cluster.20.21.14
- SVD_for_improved_taxonomic_classification-S2/76species/allclusters/cluster.20.21.15
- SVD_for_improved_taxonomic_classification-S2/76species/allclusters/cluster.20.21.16
- SVD_for_improved_taxonomic_classification-S2/76species/allclusters/cluster.20.21.17
- SVD_for_improved_taxonomic_classification-S2/76species/allclusters/cluster.20.21.18
- SVD_for_improved_taxonomic_classification-S2/76species/allclusters/cluster.20.21.19
- SVD_for_improved_taxonomic_classification-S2/76species/allclusters/cluster.20.21.20
- SVD_for_improved_taxonomic_classification-S2/76species/allclusters/cluster.20.24.10
- SVD_for_improved_taxonomic_classification-S2/76species/allclusters/cluster.20.24.11
- SVD_for_improved_taxonomic_classification-S2/76species/allclusters/cluster.20.24.12
- SVD_for_improved_taxonomic_classification-S2/76species/allclusters/cluster.20.24.13
- SVD_for_improved_taxonomic_classification-S2/76species/allclusters/cluster.20.24.14
- SVD_for_improved_taxonomic_classification-S2/76species/allclusters/cluster.20.24.15
- SVD_for_improved_taxonomic_classification-S2/76species/allclusters/cluster.20.24.16
- SVD_for_improved_taxonomic_classification-S2/76species/allclusters/cluster.20.24.17
- SVD_for_improved_taxonomic_classification-S2/76species/allclusters/cluster.20.24.18
- SVD_for_improved_taxonomic_classification-S2/76species/allclusters/cluster.20.24.19
- SVD_for_improved_taxonomic_classification-S2/76species/allclusters/cluster.20.24.20
- SVD_for_improved_taxonomic_classification-S2/76species/allclusters/cluster.20.27.10
- SVD_for_improved_taxonomic_classification-S2/76species/allclusters/cluster.20.27.11
- SVD_for_improved_taxonomic_classification-S2/76species/allclusters/cluster.20.27.12
- SVD_for_improved_taxonomic_classification-S2/76species/allclusters/cluster.20.27.13
- SVD_for_improved_taxonomic_classification-S2/76species/allclusters/cluster.20.27.14
- SVD_for_improved_taxonomic_classification-S2/76species/allclusters/cluster.20.27.15
- SVD_for_improved_taxonomic_classification-S2/76species/allclusters/cluster.20.27.16
- SVD_for_improved_taxonomic_classification-S2/76species/allclusters/cluster.20.27.17
- SVD_for_improved_taxonomic_classification-S2/76species/allclusters/cluster.20.27.18
- SVD_for_improved_taxonomic_classification-S2/76species/allclusters/cluster.20.27.19
- SVD_for_improved_taxonomic_classification-S2/76species/allclusters/cluster.20.27.20
- SVD_for_improved_taxonomic_classification-S2/76species/allclusters/cluster.20.30.10
- SVD_for_improved_taxonomic_classification-S2/76species/allclusters/cluster.20.30.11
- SVD_for_improved_taxonomic_classification-S2/76species/allclusters/cluster.20.30.12
- SVD_for_improved_taxonomic_classification-S2/76species/allclusters/cluster.20.30.13
- SVD_for_improved_taxonomic_classification-S2/76species/allclusters/cluster.20.30.14
- SVD_for_improved_taxonomic_classification-S2/76species/allclusters/cluster.20.30.15
- SVD_for_improved_taxonomic_classification-S2/76species/allclusters/cluster.20.30.16
- SVD_for_improved_taxonomic_classification-S2/76species/allclusters/cluster.20.30.17
- SVD_for_improved_taxonomic_classification-S2/76species/allclusters/cluster.20.30.18
- SVD_for_improved_taxonomic_classification-S2/76species/allclusters/cluster.20.30.19
- SVD_for_improved_taxonomic_classification-S2/76species/allclusters/cluster.20.30.20
- SVD_for_improved_taxonomic_classification-S2/76species/allclusters/cluster.20.33.10
- SVD_for_improved_taxonomic_classification-S2/76species/allclusters/cluster.20.33.11
- SVD_for_improved_taxonomic_classification-S2/76species/allclusters/cluster.20.33.12
- SVD_for_improved_taxonomic_classification-S2/76species/allclusters/cluster.20.33.13
- SVD_for_improved_taxonomic_classification-S2/76species/allclusters/cluster.20.33.14
- SVD_for_improved_taxonomic_classification-S2/76species/allclusters/cluster.20.33.15
- SVD_for_improved_taxonomic_classification-S2/76species/allclusters/cluster.20.33.16
- SVD_for_improved_taxonomic_classification-S2/76species/allclusters/cluster.20.33.17
- SVD_for_improved_taxonomic_classification-S2/76species/allclusters/cluster.20.33.18
- SVD_for_improved_taxonomic_classification-S2/76species/allclusters/cluster.20.33.19
- SVD_for_improved_taxonomic_classification-S2/76species/allclusters/cluster.20.33.20
- SVD_for_improved_taxonomic_classification-S2/76species/allclusters/cluster.20.36.10
- SVD_for_improved_taxonomic_classification-S2/76species/allclusters/cluster.20.36.11
- SVD_for_improved_taxonomic_classification-S2/76species/allclusters/cluster.20.36.12
- SVD_for_improved_taxonomic_classification-S2/76species/allclusters/cluster.20.36.13
- SVD_for_improved_taxonomic_classification-S2/76species/allclusters/cluster.20.36.14
- SVD_for_improved_taxonomic_classification-S2/76species/allclusters/cluster.20.36.15
- SVD_for_improved_taxonomic_classification-S2/76species/allclusters/cluster.20.36.16
- SVD_for_improved_taxonomic_classification-S2/76species/allclusters/cluster.20.36.17
- SVD_for_improved_taxonomic_classification-S2/76species/allclusters/cluster.20.36.18
- SVD_for_improved_taxonomic_classification-S2/76species/allclusters/cluster.20.36.19
- SVD_for_improved_taxonomic_classification-S2/76species/allclusters/cluster.20.36.20
- SVD_for_improved_taxonomic_classification-S2/76species/allclusters/cluster.20.39.10
- SVD_for_improved_taxonomic_classification-S2/76species/allclusters/cluster.20.39.11
- SVD_for_improved_taxonomic_classification-S2/76species/allclusters/cluster.20.39.12
- SVD_for_improved_taxonomic_classification-S2/76species/allclusters/cluster.20.39.13
- SVD_for_improved_taxonomic_classification-S2/76species/allclusters/cluster.20.39.14
- SVD_for_improved_taxonomic_classification-S2/76species/allclusters/cluster.20.39.15
- SVD_for_improved_taxonomic_classification-S2/76species/allclusters/cluster.20.39.16
- SVD_for_improved_taxonomic_classification-S2/76species/allclusters/cluster.20.39.17
- SVD_for_improved_taxonomic_classification-S2/76species/allclusters/cluster.20.39.18
- SVD_for_improved_taxonomic_classification-S2/76species/allclusters/cluster.20.39.19
- SVD_for_improved_taxonomic_classification-S2/76species/allclusters/cluster.20.39.20
- SVD_for_improved_taxonomic_classification-S2/76species/allclusters/cluster.20.42.10
- SVD_for_improved_taxonomic_classification-S2/76species/allclusters/cluster.20.42.11
- SVD_for_improved_taxonomic_classification-S2/76species/allclusters/cluster.20.42.12
- SVD_for_improved_taxonomic_classification-S2/76species/allclusters/cluster.20.42.13
- SVD_for_improved_taxonomic_classification-S2/76species/allclusters/cluster.20.42.14
- SVD_for_improved_taxonomic_classification-S2/76species/allclusters/cluster.20.42.15
- SVD_for_improved_taxonomic_classification-S2/76species/allclusters/cluster.20.42.16
- SVD_for_improved_taxonomic_classification-S2/76species/allclusters/cluster.20.42.17
- SVD_for_improved_taxonomic_classification-S2/76species/allclusters/cluster.20.42.18
- SVD_for_improved_taxonomic_classification-S2/76species/allclusters/cluster.20.42.19
- SVD_for_improved_taxonomic_classification-S2/76species/allclusters/cluster.20.42.20
- SVD_for_improved_taxonomic_classification-S2/76species/allclusters/cluster.20.45.10
- SVD_for_improved_taxonomic_classification-S2/76species/allclusters/cluster.20.45.11
- SVD_for_improved_taxonomic_classification-S2/76species/allclusters/cluster.20.45.12
- SVD_for_improved_taxonomic_classification-S2/76species/allclusters/cluster.20.45.13
- SVD_for_improved_taxonomic_classification-S2/76species/allclusters/cluster.20.45.14
- SVD_for_improved_taxonomic_classification-S2/76species/allclusters/cluster.20.45.15
- SVD_for_improved_taxonomic_classification-S2/76species/allclusters/cluster.20.45.16
- SVD_for_improved_taxonomic_classification-S2/76species/allclusters/cluster.20.45.17
- SVD_for_improved_taxonomic_classification-S2/76species/allclusters/cluster.20.45.18
- SVD_for_improved_taxonomic_classification-S2/76species/allclusters/cluster.20.45.19
- SVD_for_improved_taxonomic_classification-S2/76species/allclusters/cluster.20.45.20
- SVD_for_improved_taxonomic_classification-S2/76species/allclusters/cluster.20.48.10
- SVD_for_improved_taxonomic_classification-S2/76species/allclusters/cluster.20.48.11
- SVD_for_improved_taxonomic_classification-S2/76species/allclusters/cluster.20.48.12
- SVD_for_improved_taxonomic_classification-S2/76species/allclusters/cluster.20.48.13
- SVD_for_improved_taxonomic_classification-S2/76species/allclusters/cluster.20.48.14
- SVD_for_improved_taxonomic_classification-S2/76species/allclusters/cluster.20.48.15
- SVD_for_improved_taxonomic_classification-S2/76species/allclusters/cluster.20.48.16
- SVD_for_improved_taxonomic_classification-S2/76species/allclusters/cluster.20.48.17
- SVD_for_improved_taxonomic_classification-S2/76species/allclusters/cluster.20.48.18
- SVD_for_improved_taxonomic_classification-S2/76species/allclusters/cluster.20.48.19
- SVD_for_improved_taxonomic_classification-S2/76species/allclusters/cluster.20.48.20
- SVD_for_improved_taxonomic_classification-S2/76species/allclusters/cluster.20.51.10
- SVD_for_improved_taxonomic_classification-S2/76species/allclusters/cluster.20.51.11
- SVD_for_improved_taxonomic_classification-S2/76species/allclusters/cluster.20.51.12
- SVD_for_improved_taxonomic_classification-S2/76species/allclusters/cluster.20.51.13
- SVD_for_improved_taxonomic_classification-S2/76species/allclusters/cluster.20.51.14
- SVD_for_improved_taxonomic_classification-S2/76species/allclusters/cluster.20.51.15
- SVD_for_improved_taxonomic_classification-S2/76species/allclusters/cluster.20.51.16
- SVD_for_improved_taxonomic_classification-S2/76species/allclusters/cluster.20.51.17
- SVD_for_improved_taxonomic_classification-S2/76species/allclusters/cluster.20.51.18
- SVD_for_improved_taxonomic_classification-S2/76species/allclusters/cluster.20.51.19
- SVD_for_improved_taxonomic_classification-S2/76species/allclusters/cluster.20.51.20
- SVD_for_improved_taxonomic_classification-S2/76species/allclusters/cluster.20.54.10
- SVD_for_improved_taxonomic_classification-S2/76species/allclusters/cluster.20.54.11
- SVD_for_improved_taxonomic_classification-S2/76species/allclusters/cluster.20.54.12
- SVD_for_improved_taxonomic_classification-S2/76species/allclusters/cluster.20.54.13
- SVD_for_improved_taxonomic_classification-S2/76species/allclusters/cluster.20.54.14
- SVD_for_improved_taxonomic_classification-S2/76species/allclusters/cluster.20.54.15
- SVD_for_improved_taxonomic_classification-S2/76species/allclusters/cluster.20.54.16
- SVD_for_improved_taxonomic_classification-S2/76species/allclusters/cluster.20.54.17
- SVD_for_improved_taxonomic_classification-S2/76species/allclusters/cluster.20.54.18
- SVD_for_improved_taxonomic_classification-S2/76species/allclusters/cluster.20.54.19
- SVD_for_improved_taxonomic_classification-S2/76species/allclusters/cluster.20.54.20
- SVD_for_improved_taxonomic_classification-S2/76species/allclusters/cluster.20.57.10
- SVD_for_improved_taxonomic_classification-S2/76species/allclusters/cluster.20.57.11
- SVD_for_improved_taxonomic_classification-S2/76species/allclusters/cluster.20.57.12
- SVD_for_improved_taxonomic_classification-S2/76species/allclusters/cluster.20.57.13
- SVD_for_improved_taxonomic_classification-S2/76species/allclusters/cluster.20.57.14
- SVD_for_improved_taxonomic_classification-S2/76species/allclusters/cluster.20.57.15
- SVD_for_improved_taxonomic_classification-S2/76species/allclusters/cluster.20.57.16
- SVD_for_improved_taxonomic_classification-S2/76species/allclusters/cluster.20.57.17
- SVD_for_improved_taxonomic_classification-S2/76species/allclusters/cluster.20.57.18
- SVD_for_improved_taxonomic_classification-S2/76species/allclusters/cluster.20.57.19
- SVD_for_improved_taxonomic_classification-S2/76species/allclusters/cluster.20.57.20
- SVD_for_improved_taxonomic_classification-S2/76species/allclusters/cluster.20.60.10
- SVD_for_improved_taxonomic_classification-S2/76species/allclusters/cluster.20.60.11
- SVD_for_improved_taxonomic_classification-S2/76species/allclusters/cluster.20.60.12
- SVD_for_improved_taxonomic_classification-S2/76species/allclusters/cluster.20.60.13
- SVD_for_improved_taxonomic_classification-S2/76species/allclusters/cluster.20.60.14
- SVD_for_improved_taxonomic_classification-S2/76species/allclusters/cluster.20.60.15
- SVD_for_improved_taxonomic_classification-S2/76species/allclusters/cluster.20.60.16
- SVD_for_improved_taxonomic_classification-S2/76species/allclusters/cluster.20.60.17
- SVD_for_improved_taxonomic_classification-S2/76species/allclusters/cluster.20.60.18
- SVD_for_improved_taxonomic_classification-S2/76species/allclusters/cluster.20.60.19
- SVD_for_improved_taxonomic_classification-S2/76species/allclusters/cluster.20.60.20
- SVD_for_improved_taxonomic_classification-S2/76species/allclusters/cluster.20.63.10
- SVD_for_improved_taxonomic_classification-S2/76species/allclusters/cluster.20.63.11
- SVD_for_improved_taxonomic_classification-S2/76species/allclusters/cluster.20.63.12
- SVD_for_improved_taxonomic_classification-S2/76species/allclusters/cluster.20.63.13
- SVD_for_improved_taxonomic_classification-S2/76species/allclusters/cluster.20.63.14
- SVD_for_improved_taxonomic_classification-S2/76species/allclusters/cluster.20.63.15
- SVD_for_improved_taxonomic_classification-S2/76species/allclusters/cluster.20.63.16
- SVD_for_improved_taxonomic_classification-S2/76species/allclusters/cluster.20.63.17
- SVD_for_improved_taxonomic_classification-S2/76species/allclusters/cluster.20.63.18
- SVD_for_improved_taxonomic_classification-S2/76species/allclusters/cluster.20.63.19
- SVD_for_improved_taxonomic_classification-S2/76species/allclusters/cluster.20.63.20
- SVD_for_improved_taxonomic_classification-S2/76species/allclusters/cluster.15.12.1
- SVD_for_improved_taxonomic_classification-S2/76species/allclusters/cluster.15.12.2
- SVD_for_improved_taxonomic_classification-S2/76species/allclusters/cluster.15.12.3
- SVD_for_improved_taxonomic_classification-S2/76species/allclusters/cluster.15.12.4
- SVD_for_improved_taxonomic_classification-S2/76species/allclusters/cluster.15.12.5
- SVD_for_improved_taxonomic_classification-S2/76species/allclusters/cluster.15.12.6
- SVD_for_improved_taxonomic_classification-S2/76species/allclusters/cluster.15.12.7
- SVD_for_improved_taxonomic_classification-S2/76species/allclusters/cluster.15.12.8
- SVD_for_improved_taxonomic_classification-S2/76species/allclusters/cluster.15.12.9
- SVD_for_improved_taxonomic_classification-S2/76species/allclusters/cluster.15.15.1
- SVD_for_improved_taxonomic_classification-S2/76species/allclusters/cluster.15.15.2
- SVD_for_improved_taxonomic_classification-S2/76species/allclusters/cluster.15.15.3
- SVD_for_improved_taxonomic_classification-S2/76species/allclusters/cluster.15.15.4
- SVD_for_improved_taxonomic_classification-S2/76species/allclusters/cluster.15.15.5
- SVD_for_improved_taxonomic_classification-S2/76species/allclusters/cluster.15.15.6
- SVD_for_improved_taxonomic_classification-S2/76species/allclusters/cluster.15.15.7
- SVD_for_improved_taxonomic_classification-S2/76species/allclusters/cluster.15.15.8
- SVD_for_improved_taxonomic_classification-S2/76species/allclusters/cluster.15.15.9
- SVD_for_improved_taxonomic_classification-S2/76species/allclusters/cluster.15.18.1
- SVD_for_improved_taxonomic_classification-S2/76species/allclusters/cluster.15.18.2
- SVD_for_improved_taxonomic_classification-S2/76species/allclusters/cluster.15.18.3
- SVD_for_improved_taxonomic_classification-S2/76species/allclusters/cluster.15.18.4
- SVD_for_improved_taxonomic_classification-S2/76species/allclusters/cluster.15.18.5
- SVD_for_improved_taxonomic_classification-S2/76species/allclusters/cluster.15.18.6
- SVD_for_improved_taxonomic_classification-S2/76species/allclusters/cluster.15.18.7
- SVD_for_improved_taxonomic_classification-S2/76species/allclusters/cluster.15.18.8
- SVD_for_improved_taxonomic_classification-S2/76species/allclusters/cluster.15.18.9
- SVD_for_improved_taxonomic_classification-S2/76species/allclusters/cluster.15.21.1
- SVD_for_improved_taxonomic_classification-S2/76species/allclusters/cluster.15.21.2
- SVD_for_improved_taxonomic_classification-S2/76species/allclusters/cluster.15.21.3
- SVD_for_improved_taxonomic_classification-S2/76species/allclusters/cluster.15.21.4
- SVD_for_improved_taxonomic_classification-S2/76species/allclusters/cluster.15.21.5
- SVD_for_improved_taxonomic_classification-S2/76species/allclusters/cluster.15.21.6
- SVD_for_improved_taxonomic_classification-S2/76species/allclusters/cluster.15.21.7
- SVD_for_improved_taxonomic_classification-S2/76species/allclusters/cluster.15.21.8
- SVD_for_improved_taxonomic_classification-S2/76species/allclusters/cluster.15.21.9
- SVD_for_improved_taxonomic_classification-S2/76species/allclusters/cluster.15.24.1
- SVD_for_improved_taxonomic_classification-S2/76species/allclusters/cluster.15.24.2
- SVD_for_improved_taxonomic_classification-S2/76species/allclusters/cluster.15.24.3
- SVD_for_improved_taxonomic_classification-S2/76species/allclusters/cluster.15.24.4
- SVD_for_improved_taxonomic_classification-S2/76species/allclusters/cluster.15.24.5
- SVD_for_improved_taxonomic_classification-S2/76species/allclusters/cluster.15.24.6
- SVD_for_improved_taxonomic_classification-S2/76species/allclusters/cluster.15.24.7
- SVD_for_improved_taxonomic_classification-S2/76species/allclusters/cluster.15.24.8
- SVD_for_improved_taxonomic_classification-S2/76species/allclusters/cluster.15.24.9
- SVD_for_improved_taxonomic_classification-S2/76species/allclusters/cluster.15.27.1
[truncated: 4,126 more entries]
