# Supplementary material for: A singular value decomposition approach for improved taxonomic classification of biological sequences
Source: BMC Genomics. 2011 Dec 22;12(Suppl 4):S11. doi: 10.1186/1471-2164-12-S4-S11 (PMC3287580; doi:10.1186/1471-2164-12-S4-S11)
Supplement: Additional file 2 — Scilab algorithms and raw data. In this file, we elaborate on aspects of the algorithms and data used in this research. Algorithms were written in Scilab version "5.2.0.1266391513", scilab-5.2.1. [file 1471-2164-12-S4-S11-S2.zip › SVD_for_improved_taxonomic_classification-S2/Cp/histdata.sci]

//Estimando probabilidade de ocorrência de 3-grams (tripletos)
stacksize(100000000);
function [Matriz_A]=histdata(filename, mapgramtype)
  // Abre um arquivo no formato fasta para leitura
  u=mopen(filename,'r'); 
  //Leia toda a string equivalente ao formato fasta
  allfile=mfscanf(-1,u,'%s');
  mclose(u); //Fecha o arquivo
  //Em quais linha do vetor encontram-se os nomes das sequencias
  seq_indices = grep(allfile,'>');
  //Quantas sequencias existem
  seq_tamanho = size(grep(allfile,'>'),2);
  //acrescenta um ultimo elemento na lista de indices para
  //que o loop abaixo funcione com i+1 na ultima sequencia
  seq_indices(seq_tamanho+1) = size(allfile,1);
  for i=1:seq_tamanho,
    mprintf("Reading %d\n",i);
    //Separa o nome da sequencia
    matriz(i,1) = part(allfile(seq_indices(i)),[2:length(allfile(seq_indices(i)))]);
    //Separa a sequencia propriamente dita
    matriz(i,2) = allfile(seq_indices(i)+1);
    for j=seq_indices(i)+2:seq_indices(i+1)-1
    	matriz(i,2) = matriz(i,2) + allfile(j);
    end
   end

  A_n = length(length(matriz))/2;
  A_3D_m = 26; // Matriz de 26 linhas, por 26 colunas, por 26 grupos de 26x26 linhas e colunas
  A_1D_m = A_3D_m^3;//Equivalente unidimensional da matriz A_3D_m
  A(A_1D_m, A_n)=0;
  //Percorre todas as sequencias fasta computando a frequencia de ocorrencia das trincas ... 
  mapgram = A_3D_m^mapgramtype;
  for p=1:A_n, 
    mprintf("Computing %d\n",p);
    for head=1:length(matriz(p,2))-2
      //...de tres em tres aminoacidos...
      trinca=part(matriz(p,2),[head, head+1, head+2]);
      //converte a letra do aminoacido para um numero inteiro
      I = (str2code(part(trinca,[1]))*(-1))-9; if I<0 then I=I*-1; end, if I>26 then I=modulo(I,26); end,
      //converte a letra do aminoacido para um numero inteiro
      J = (str2code(part(trinca,[2]))*(-1))-9; if J<0 then J=J*-1; end, if J>26 then J=modulo(J,26); end,
      //converte a letra do aminoacido para um numero inteiro
      K = (str2code(part(trinca,[3]))*(-1))-9; if K<0 then K=K*-1; end, if K>26 then K=modulo(K,26); end,
      //Determina qual eh a posicao unidimensional considerando uma matriz tridimensional
      //representada pelas coordenadas i, j e k.
      Pos =  mapgram*(I-1) + A_3D_m*(J-1) + K;
      //Acessa a matriz como uma tabela hash incrementando mais uma ocorrencia da trinca
      A(Pos,p) = A(Pos,p) + 1;
    end
  end
  save('./76species-3gram.sav', A);
  //Matriz_A = A;

endfunction

//linear map gram
//[Matriz_A]=histdata('../../stuart.dataset1.fasta',1);
//[Matriz_A]=histdata('../../stuart.dataset2.fasta',1);
//[Matriz_A]=histdata('./Cp1002-v10_AA.fasta',1);

//quadratic map gram
//[Matriz_A]=histdata('../../stuart.dataset1.fasta',2);
[Matriz_A]=histdata('../../stuart.dataset2.fasta',2);
//[Matriz_A]=histdata('./Cp1002-v10_AA.fasta',2);

//trigrams=sum(A,'c')
//Ptrigrams=sum(A,'c')/sum(A)
//PtrigramsSort=sort(Ptrigrams)
//plot(PtrigramsSort)
