# Supplementary material for: A singular value decomposition approach for improved taxonomic classification of biological sequences
Source: BMC Genomics. 2011 Dec 22;12(Suppl 4):S11. doi: 10.1186/1471-2164-12-S4-S11 (PMC3287580; doi:10.1186/1471-2164-12-S4-S11)
Supplement: Additional file 2 — Scilab algorithms and raw data. In this file, we elaborate on aspects of the algorithms and data used in this research. Algorithms were written in Scilab version "5.2.0.1266391513", scilab-5.2.1. [file 1471-2164-12-S4-S11-S2.zip › SVD_for_improved_taxonomic_classification-S2/Taxons.xls]

## Sheet: Taxons
Specie	Taxonomy level	Taxonomy level sort	Taxonomy level value	ID
Aame	Superregnum	1	Eukaryota	1
Aame	Regnum	2	Animalia	2
Aame	Subregnum	3	Eumetazoa	3
Aame	Cladus1	4	Bilateria	4
Aame	Cladus2	5	Deuterostomia	5
Aame	Phylum	6	Chordata	6
Aame	Subphylum	7	Vertebrata	7
Aame	Infraphylum	8	Gnathostomata	8
Aame	Classis	9	Aves	9
Aame	Subclassis	10	Carinatae	10
Aame	Ordo	11	Anseriformes	11
Aame	Familia	12	Anatidae	12
Aame	Genus	13	Aythya	13
Aame	Species	14	Aythya americana	14
Ajam	Superregnum	1	Eukaryota	15
Ajam	Regnum	2	Animalia	16
Ajam	Subregnum	3	Eumetazoa	17
Ajam	Cladus1	4	Bilateria	18
Ajam	Cladus2	5	Deuterostomia	19
Ajam	Phylum	6	Chordata	20
Ajam	Subphylum	7	Vertebrata	21
Ajam	Infraphylum	8	Gnathostomata	22
Ajam	Classis	9	Mammalia	23
Ajam	Subclassis	10	Theria	24
Ajam	Ordo	11	Chiroptera	25
Ajam	Familia	12	Phyllostomidae	26
Ajam	Genus	13	Artibeus	27
Ajam	Species	14	Artibeus (Artibeus) jamaicensis	28
Amis	Superregnum	1	Eukaryota	29
Amis	Regnum	2	Animalia	30
Amis	Subregnum	3	Eumetazoa	31
Amis	Cladus1	4	Bilateria	32
Amis	Cladus2	5	Deuterostomia	33
Amis	Phylum	6	Chordata	34
Amis	Subphylum	7	Vertebrata	35
Amis	Infraphylum	8	Gnathostomata	36
Amis	Classis	9	Reptilia	37
Amis	Subclassis	10	Diapsida	38
Amis	Ordo	11	Crocodilia	39
Amis	Familia	12	Alligatoridae	40
Amis	Genus	13	Alligator	41
Amis	Species	14	Alligator mississippiensis	42
Bmus	Superregnum	1	Eukaryota	43
Bmus	Regnum	2	Animalia	44
Bmus	Subregnum	3	Eumetazoa	45
Bmus	Cladus1	4	Bilateria	46
Bmus	Cladus2	5	Deuterostomia	47
Bmus	Phylum	6	Chordata	48
Bmus	Subphylum	7	Vertebrata	49
Bmus	Infraphylum	8	Gnathostomata	50
Bmus	Classis	9	Mammalia	51
Bmus	Subclassis	10	Theria	52
Bmus	Ordo	11	Cetacea	53
Bmus	Familia	12	Balaenopteridae	54
Bmus	Genus	13	Balaenoptera	55
Bmus	Species	14	Balaenoptera musculus	56
Bphy	Superregnum	1	Eukaryota	57
Bphy	Regnum	2	Animalia	58
Bphy	Subregnum	3	Eumetazoa	59
Bphy	Cladus1	4	Bilateria	60
Bphy	Cladus2	5	Deuterostomia	61
Bphy	Phylum	6	Chordata	62
Bphy	Subphylum	7	Vertebrata	63
Bphy	Infraphylum	8	Gnathostomata	64
Bphy	Classis	9	Mammalia	65
Bphy	Subclassis	10	Theria	66
Bphy	Ordo	11	Cetacea	67
Bphy	Familia	12	Balaenopteridae	68
Bphy	Genus	13	Balaenoptera	69
Bphy	Species	14	Balaenoptera physalus	70
Btau	Superregnum	1	Eukaryota	71
Btau	Regnum	2	Animalia	72
Btau	Subregnum	3	Eumetazoa	73
Btau	Cladus1	4	Bilateria	74
Btau	Cladus2	5	Deuterostomia	75
Btau	Phylum	6	Chordata	76
Btau	Subphylum	7	Vertebrata	77
Btau	Infraphylum	8	Gnathostomata	78
Btau	Classis	9	Mammalia	79
Btau	Subclassis	10	Theria	80
Btau	Ordo	11	Artiodactyla	81
Btau	Familia	12	Bovidae	82
Btau	Genus	13	Bos	83
Btau	Species	14	Bos taurus	84
Caur	Superregnum	1	Eukaryota	85
Caur	Regnum	2	Animalia	86
Caur	Subregnum	3	Eumetazoa	87
Caur	Cladus1	4	Bilateria	88
Caur	Cladus2	5	Deuterostomia	89
Caur	Phylum	6	Chordata	90
Caur	Subphylum	7	Vertebrata	91
Caur	Infraphylum	8	Gnathostomata	92
Caur	Classis	9	Actinopterygii	93
Caur	Subclassis	10	Neopterygii	94
Caur	Ordo	11	Cypriniformes	95
Caur	Familia	12	Cyprinidae	96
Caur	Genus	13	Carassius	97
Caur	Species	14	Carassius auratus	98
Cboy	Superregnum	1	Eukaryota	99
Cboy	Regnum	2	Animalia	100
Cboy	Subregnum	3	Eumetazoa	101
Cboy	Cladus1	4	Bilateria	102
Cboy	Cladus2	5	Deuterostomia	103
Cboy	Phylum	6	Chordata	104
Cboy	Subphylum	7	Vertebrata	105
Cboy	Infraphylum	8	Gnathostomata	106
Cboy	Classis	9	Aves	107
Cboy	Subclassis	10	Carinatae	108
Cboy	Ordo	11	Ciconiiformes	109
Cboy	Familia	12	Ciconiidae	110
Cboy	Genus	13	Ciconia	111
Cboy	Species	14	Ciconia boyciana	112
Ccar	Superregnum	1	Eukaryota	113
Ccar	Regnum	2	Animalia	114
Ccar	Subregnum	3	Eumetazoa	115
Ccar	Cladus1	4	Bilateria	116
Ccar	Cladus2	5	Deuterostomia	117
Ccar	Phylum	6	Chordata	118
Ccar	Subphylum	7	Vertebrata	119
Ccar	Infraphylum	8	Gnathostomata	120
Ccar	Classis	9	Actinopterygii	121
Ccar	Subclassis	10	Neopterygii	122
Ccar	Ordo	11	Cypriniformes	123
Ccar	Familia	12	Cyprinidae	124
Ccar	Genus	13	Cyprinus	125
Ccar	Species	14	Cyprinus carpio	126
Ccic	Superregnum	1	Eukaryota	127
Ccic	Regnum	2	Animalia	128
Ccic	Subregnum	3	Eumetazoa	129
Ccic	Cladus1	4	Bilateria	130
Ccic	Cladus2	5	Deuterostomia	131
Ccic	Phylum	6	Chordata	132
Ccic	Subphylum	7	Vertebrata	133
Ccic	Infraphylum	8	Gnathostomata	134
Ccic	Classis	9	Aves	135
Ccic	Subclassis	10	Carinatae	136
Ccic	Ordo	11	Ciconiiformes	137
Ccic	Familia	12	Ciconiidae	138
Ccic	Genus	13	Ciconia	139
Ccic	Species	14	Ciconia ciconia	140
Cfam	Superregnum	1	Eukaryota	141
Cfam	Regnum	2	Animalia	142
Cfam	Subregnum	3	Eumetazoa	143
Cfam	Cladus1	4	Bilateria	144
Cfam	Cladus2	5	Deuterostomia	145
Cfam	Phylum	6	Chordata	146
Cfam	Subphylum	7	Vertebrata	147
Cfam	Infraphylum	8	Gnathostomata	148
Cfam	Classis	9	Mammalia	149
Cfam	Subclassis	10	Theria	150
Cfam	Ordo	11	Carnivora	151
Cfam	Familia	12	Canidae	152
Cfam	Genus	13	Canis	153
Cfam	Species	14	Canis lupus	154
Cfru	Superregnum	1	Eukaryota	155
Cfru	Regnum	2	Animalia	156
Cfru	Subregnum	3	Eumetazoa	157
Cfru	Cladus1	4	Bilateria	158
Cfru	Cladus2	5	Deuterostomia	159
Cfru	Phylum	6	Chordata	160
Cfru	Subphylum	7	Vertebrata	161
Cfru	Infraphylum	8	Gnathostomata	162
Cfru	Classis	9	Aves	163
Cfru	Subclassis	10	Carinatae	164
Cfru	Ordo	11	Passeriformes	165
Cfru	Familia	12	Corvidae	166
Cfru	Genus	13	Corvus	167
Cfru	Species	14	Corvus frugilegus	168
Clac	Superregnum	1	Eukaryota	169
Clac	Regnum	2	Animalia	170
Clac	Subregnum	3	Eumetazoa	171
Clac	Cladus1	4	Bilateria	172
Clac	Cladus2	5	Deuterostomia	173
Clac	Phylum	6	Chordata	174
Clac	Subphylum	7	Vertebrata	175
Clac	Infraphylum	8	Gnathostomata	176
Clac	Classis	9	Actinopterygii	177
Clac	Subclassis	10	Neopterygii	178
Clac	Ordo	11	Cypriniformes	179
Clac	Familia	12	Balitoridae	180
Clac	Genus	13	Crossostoma	181
Clac	Species	14	Crossostoma lacustre	182
Cmyd	Superregnum	1	Eukaryota	183
Cmyd	Regnum	2	Animalia	184
Cmyd	Subregnum	3	Eumetazoa	185
Cmyd	Cladus1	4	Bilateria	186
Cmyd	Cladus2	5	Deuterostomia	187
Cmyd	Phylum	6	Chordata	188
Cmyd	Subphylum	7	Vertebrata	189
Cmyd	Infraphylum	8	Gnathostomata	190
Cmyd	Classis	9	Reptilia	191
Cmyd	Subclassis	10	Anapsida	192
Cmyd	Ordo	11	Testudines	193
Cmyd	Familia	12	Cheloniidae	194
Cmyd	Genus	13	Chelonia	195
Cmyd	Species	14	Chelonia mydas	196
Cpic	Superregnum	1	Eukaryota	197
Cpic	Regnum	2	Animalia	198
Cpic	Subregnum	3	Eumetazoa	199
Cpic	Cladus1	4	Bilateria	200
Cpic	Cladus2	5	Deuterostomia	201
Cpic	Phylum	6	Chordata	202
Cpic	Subphylum	7	Vertebrata	203
Cpic	Infraphylum	8	Gnathostomata	204
Cpic	Classis	9	Reptilia	205
Cpic	Subclassis	10	Anapsida	206
Cpic	Ordo	11	Testudines	207
Cpic	Familia	12	Emydidae	208
Cpic	Genus	13	Chrysemys	209
Cpic	Species	14	Chrysemys picta	210
Cpor	Superregnum	1	Eukaryota	211
Cpor	Regnum	2	Animalia	212
Cpor	Subregnum	3	Eumetazoa	213
Cpor	Cladus1	4	Bilateria	214
Cpor	Cladus2	5	Deuterostomia	215
Cpor	Phylum	6	Chordata	216
Cpor	Subphylum	7	Vertebrata	217
Cpor	Infraphylum	8	Gnathostomata	218
Cpor	Classis	9	Mammalia	219
Cpor	Subclassis	10	Theria	220
Cpor	Ordo	11	Rodentia	221
Cpor	Familia	12	Caviidae	222
Cpor	Genus	13	Cavia	223
Cpor	Species	14	Cavia porcellus	224
Csim	Superregnum	1	Eukaryota	225
Csim	Regnum	2	Animalia	226
Csim	Subregnum	3	Eumetazoa	227
Csim	Cladus1	4	Bilateria	228
Csim	Cladus2	5	Deuterostomia	229
Csim	Phylum	6	Chordata	230
Csim	Subphylum	7	Vertebrata	231
Csim	Infraphylum	8	Gnathostomata	232
Csim	Classis	9	Mammalia	233
Csim	Subclassis	10	Theria	234
Csim	Ordo	11	Perissodactyla	235
Csim	Familia	12	Rhinocerotidae	236
Csim	Genus	13	Ceratotherium	237
Csim	Species	14	Ceratotherium simum	238
Dnov	Superregnum	1	Eukaryota	239
Dnov	Regnum	2	Animalia	240
Dnov	Subregnum	3	Eumetazoa	241
Dnov	Cladus1	4	Bilateria	242
Dnov	Cladus2	5	Deuterostomia	243
Dnov	Phylum	6	Chordata	244
Dnov	Subphylum	7	Vertebrata	245
Dnov	Infraphylum	8	Gnathostomata	246
Dnov	Classis	9	Mammalia	247
Dnov	Subclassis	10	Theria	248
Dnov	Ordo	11	Cingulata	249
Dnov	Familia	12	Dasypodidae	250
Dnov	Genus	13	Dasypus	251
Dnov	Species	14	Dasypus novemcinctus	252
Drer	Superregnum	1	Eukaryota	253
Drer	Regnum	2	Animalia	254
Drer	Subregnum	3	Eumetazoa	255
Drer	Cladus1	4	Bilateria	256
Drer	Cladus2	5	Deuterostomia	257
Drer	Phylum	6	Chordata	258
Drer	Subphylum	7	Vertebrata	259
Drer	Infraphylum	8	Gnathostomata	260
Drer	Classis	9	Actinopterygii	261
Drer	Subclassis	10	Neopterygii	262
Drer	Ordo	11	Cypriniformes	263
Drer	Familia	12	Cyprinidae	264
Drer	Genus	13	Danio	265
Drer	Species	14	Danio rerio	266
Dsem	Superregnum	1	Eukaryota	267
Dsem	Regnum	2	Animalia	268
Dsem	Subregnum	3	Eumetazoa	269
Dsem	Cladus1	4	Bilateria	270
Dsem	Cladus2	5	Deuterostomia	271
Dsem	Phylum	6	Chordata	272
Dsem	Subphylum	7	Vertebrata	273
Dsem	Infraphylum	8	Gnathostomata	274
Dsem	Classis	9	Reptilia	275
Dsem	Subclassis	10	Diapsida	276
Dsem	Ordo	11	Squamata	277
Dsem	Familia	12	Colubridae	278
Dsem	Genus	13	Dinodon	279
Dsem	Species	14	Dinodon semicarinatus	280
Dvir	Superregnum	1	Eukaryota	281
Dvir	Regnum	2	Animalia	282
Dvir	Subregnum	3	Eumetazoa	283
Dvir	Cladus1	4	Bilateria	284
Dvir	Cladus2	5	Deuterostomia	285
Dvir	Phylum	6	Chordata	286
Dvir	Subphylum	7	Vertebrata	287
Dvir	Infraphylum	8	Gnathostomata	288
Dvir	Classis	9	Mammalia	289
Dvir	Subclassis	10	Theria	290
Dvir	Ordo	11	Didelphimorphia	291
Dvir	Familia	12	Didelphidae	292
Dvir	Genus	13	Didelphis	293
Dvir	Species	14	Didelphis virginiana	294
Easi	Superregnum	1	Eukaryota	295
Easi	Regnum	2	Animalia	296
Easi	Subregnum	3	Eumetazoa	297
Easi	Cladus1	4	Bilateria	298
Easi	Cladus2	5	Deuterostomia	299
Easi	Phylum	6	Chordata	300
Easi	Subphylum	7	Vertebrata	301
Easi	Infraphylum	8	Gnathostomata	302
Easi	Classis	9	Mammalia	303
Easi	Subclassis	10	Theria	304
Easi	Ordo	11	Perissodactyla	305
Easi	Familia	12	Equidae	306
Easi	Genus	13	Equus	307
Easi	Species	14	Equus asinus	308
Ecab	Superregnum	1	Eukaryota	309
Ecab	Regnum	2	Animalia	310
Ecab	Subregnum	3	Eumetazoa	311
Ecab	Cladus1	4	Bilateria	312
Ecab	Cladus2	5	Deuterostomia	313
Ecab	Phylum	6	Chordata	314
Ecab	Subphylum	7	Vertebrata	315
Ecab	Infraphylum	8	Gnathostomata	316
Ecab	Classis	9	Mammalia	317
Ecab	Subclassis	10	Theria	318
Ecab	Ordo	11	Perissodactyla	319
Ecab	Familia	12	Equidae	320
Ecab	Genus	13	Equus	321
Ecab	Species	14	Equus caballus	322
Eegr	Superregnum	1	Eukaryota	323
Eegr	Regnum	2	Animalia	324
Eegr	Subregnum	3	Eumetazoa	325
Eegr	Cladus1	4	Bilateria	326
Eegr	Cladus2	5	Deuterostomia	327
Eegr	Phylum	6	Chordata	328
Eegr	Subphylum	7	Vertebrata	329
Eegr	Infraphylum	8	Gnathostomata	330
Eegr	Classis	9	Reptilia	331
Eegr	Subclassis	10	Diapsida	332
Eegr	Ordo	11	Squamata	333
Eegr	Familia	12	Scincidae	334
Eegr	Genus	13	Eumeces	335
Eegr	Species	14	Eumeces egregius	336
Eeur	Superregnum	1	Eukaryota	337
Eeur	Regnum	2	Animalia	338
Eeur	Subregnum	3	Eumetazoa	339
Eeur	Cladus1	4	Bilateria	340
Eeur	Cladus2	5	Deuterostomia	341
Eeur	Phylum	6	Chordata	342
Eeur	Subphylum	7	Vertebrata	343
Eeur	Infraphylum	8	Gnathostomata	344
Eeur	Classis	9	Mammalia	345
Eeur	Subclassis	10	Theria	346
Eeur	Ordo	11	Erinaceomorpha	347
Eeur	Familia	12	Erinaceidae	348
Eeur	Genus	13	Erinaceus	349
Eeur	Species	14	Erinaceus europaeus	350
Fcat	Superregnum	1	Eukaryota	351
Fcat	Regnum	2	Animalia	352
Fcat	Subregnum	3	Eumetazoa	353
Fcat	Cladus1	4	Bilateria	354
Fcat	Cladus2	5	Deuterostomia	355
Fcat	Phylum	6	Chordata	356
Fcat	Subphylum	7	Vertebrata	357
Fcat	Infraphylum	8	Gnathostomata	358
Fcat	Classis	9	Mammalia	359
Fcat	Subclassis	10	Theria	360
Fcat	Ordo	11	Carnivora	361
Fcat	Familia	12	Felidae	362
Fcat	Genus	13	Felis	363
Fcat	Species	14	Felis sylvestris	364
Fper	Superregnum	1	Eukaryota	365
Fper	Regnum	2	Animalia	366
Fper	Subregnum	3	Eumetazoa	367
Fper	Cladus1	4	Bilateria	368
Fper	Cladus2	5	Deuterostomia	369
Fper	Phylum	6	Chordata	370
Fper	Subphylum	7	Vertebrata	371
Fper	Infraphylum	8	Gnathostomata	372
Fper	Classis	9	Aves	373
Fper	Subclassis	10	Carinatae	374
Fper	Ordo	11	Falconiformes	375
Fper	Familia	12	Falconidae	376
Fper	Genus	13	Falco	377
Fper	Species	14	Falco peregrinus	378
Ggal	Superregnum	1	Eukaryota	379
Ggal	Regnum	2	Animalia	380
Ggal	Subregnum	3	Eumetazoa	381
Ggal	Cladus1	4	Bilateria	382
Ggal	Cladus2	5	Deuterostomia	383
Ggal	Phylum	6	Chordata	384
Ggal	Subphylum	7	Vertebrata	385
Ggal	Infraphylum	8	Gnathostomata	386
Ggal	Classis	9	Aves	387
Ggal	Subclassis	10	Carinatae	388
Ggal	Ordo	11	Galliformes	389
Ggal	Familia	12	Phasianidae	390
Ggal	Genus	13	Gallus	391
Ggal	Species	14	Gallus gallus	392
Gmor	Superregnum	1	Eukaryota	393
Gmor	Regnum	2	Animalia	394
Gmor	Subregnum	3	Eumetazoa	395
Gmor	Cladus1	4	Bilateria	396
Gmor	Cladus2	5	Deuterostomia	397
Gmor	Phylum	6	Chordata	398
Gmor	Subphylum	7	Vertebrata	399
Gmor	Infraphylum	8	Gnathostomata	400
Gmor	Classis	9	Actinopterygii	401
Gmor	Subclassis	10	Neopterygii	402
Gmor	Ordo	11	Gadiformes	403
Gmor	Familia	12	Gadidae	404
Gmor	Genus	13	Gadus	405
Gmor	Species	14	Gadus morhua	406
Hamp	Superregnum	1	Eukaryota	407
Hamp	Regnum	2	Animalia	408
Hamp	Subregnum	3	Eumetazoa	409
Hamp	Cladus1	4	Bilateria	410
Hamp	Cladus2	5	Deuterostomia	411
Hamp	Phylum	6	Chordata	412
Hamp	Subphylum	7	Vertebrata	413
Hamp	Infraphylum	8	Gnathostomata	414
Hamp	Classis	9	Mammalia	415
Hamp	Subclassis	10	Theria	416
Hamp	Ordo	11	Artiodactyla	417
Hamp	Familia	12	Hippopotamidae	418
Hamp	Genus	13	Hippopotamus	419
Hamp	Species	14	Hippopotamus amphibius	420
Hgry	Superregnum	1	Eukaryota	421
Hgry	Regnum	2	Animalia	422
Hgry	Subregnum	3	Eumetazoa	423
Hgry	Cladus1	4	Bilateria	424
Hgry	Cladus2	5	Deuterostomia	425
Hgry	Phylum	6	Chordata	426
Hgry	Subphylum	7	Vertebrata	427
Hgry	Infraphylum	8	Gnathostomata	428
Hgry	Classis	9	Mammalia	429
Hgry	Subclassis	10	Theria	430
Hgry	Ordo	11	Carnivora	431
Hgry	Familia	12	Phocidae	432
Hgry	Genus	13	Halichoerus	433
Hgry	Species	14	Halichoerus grypus	434
Hsap	Superregnum	1	Eukaryota	435
Hsap	Regnum	2	Animalia	436
Hsap	Subregnum	3	Eumetazoa	437
Hsap	Cladus1	4	Bilateria	438
Hsap	Cladus2	5	Deuterostomia	439
Hsap	Phylum	6	Chordata	440
Hsap	Subphylum	7	Vertebrata	441
Hsap	Infraphylum	8	Gnathostomata	442
Hsap	Classis	9	Mammalia	443
Hsap	Subclassis	10	Theria	444
Hsap	Ordo	11	Primates	445
Hsap	Familia	12	Hominidae	446
Hsap	Genus	13	Homo	447
Hsap	Species	14	Homo sapiens	448
Lafr	Superregnum	1	Eukaryota	449
Lafr	Regnum	2	Animalia	450
Lafr	Subregnum	3	Eumetazoa	451
Lafr	Cladus1	4	Bilateria	452
Lafr	Cladus2	5	Deuterostomia	453
Lafr	Phylum	6	Chordata	454
Lafr	Subphylum	7	Vertebrata	455
Lafr	Infraphylum	8	Gnathostomata	456
Lafr	Classis	9	Mammalia	457
Lafr	Subclassis	10	Theria	458
Lafr	Ordo	11	Proboscidea	459
Lafr	Familia	12	Elephantidae	460
Lafr	Genus	13	Loxodonta	461
Lafr	Species	14	Loxodonta africana	462
Lcha	Superregnum	1	Eukaryota	463
Lcha	Regnum	2	Animalia	464
Lcha	Subregnum	3	Eumetazoa	465
Lcha	Cladus1	4	Bilateria	466
Lcha	Cladus2	5	Deuterostomia	467
Lcha	Phylum	6	Chordata	468
Lcha	Subphylum	7	Vertebrata	469
Lcha	Infraphylum	8	Gnathostomata	470
Lcha	Classis	9	Sarcopterygii	471
Lcha	SubClassis	10	Coelacanthimorpha	472
Lcha	Ordo	11	Coelacanthiformes	473
Lcha	Familia	12	Latimeriidae	474
Lcha	Genus	13	Latimeria	475
Lcha	Species	14	Latimeria chalumnae	476
Mgli	Superregnum	1	Eukaryota	477
Mgli	Regnum	2	Animalia	478
Mgli	Subregnum	3	Eumetazoa	479
Mgli	Cladus1	4	Bilateria	480
Mgli	Cladus2	5	Deuterostomia	481
Mgli	Phylum	6	Chordata	482
Mgli	Subphylum	7	Vertebrata	483
Mgli	Infraphylum	8	Gnathostomata	484
Mgli	Classis	9	Mammalia	485
Mgli	Subclassis	10	Theria	486
Mgli	Ordo	11	Rodentia	487
Mgli	Familia	12	Myoxidae	488
Mgli	Genus	13	Myoxus	489
Mgli	Species	14	Myoxus glis	490
Mman	Superregnum	1	Eukaryota	491
Mman	Regnum	2	Animalia	492
Mman	Subregnum	3	Eumetazoa	493
Mman	Cladus1	4	Bilateria	494
Mman	Cladus2	5	Deuterostomia	495
Mman	Phylum	6	Chordata	496
Mman	Subphylum	7	Vertebrata	497
Mman	Infraphylum	8	Gnathostomata	498
Mman	Classis	9	Chondrichthyes	499
Mman	Subclassis	10	Elasmobranchii	500
Mman	Ordo	11	Carcharhiniformes	501
Mman	Familia	12	Triakidae	502
Mman	Genus	13	Mustelus	503
Mman	Species	14	Mustelus manazo	504
Mmus	Superregnum	1	Eukaryota	505
Mmus	Regnum	2	Animalia	506
Mmus	Subregnum	3	Eumetazoa	507
Mmus	Cladus1	4	Bilateria	508
Mmus	Cladus2	5	Deuterostomia	509
Mmus	Phylum	6	Chordata	510
Mmus	Subphylum	7	Vertebrata	511
Mmus	Infraphylum	8	Gnathostomata	512
Mmus	Classis	9	Mammalia	513
Mmus	Subclassis	10	Theria	514
Mmus	Ordo	11	Rodentia	515
Mmus	Familia	12	Muridae	516
Mmus	Genus	13	Mus	517
Mmus	Species	14	Mus (M.) musculus	518
Mrob	Superregnum	1	Eukaryota	519
Mrob	Regnum	2	Animalia	520
Mrob	Subregnum	3	Eumetazoa	521
Mrob	Cladus1	4	Bilateria	522
Mrob	Cladus2	5	Deuterostomia	523
Mrob	Phylum	6	Chordata	524
Mrob	Subphylum	7	Vertebrata	525
Mrob	Infraphylum	8	Gnathostomata	526
Mrob	Classis	9	Mammalia	527
Mrob	Subclassis	10	Theria	528
Mrob	Ordo	11	Diprotodontia	529
Mrob	Familia	12	Macropodidae	530
Mrob	Genus	13	Macropus	531
Mrob	Species	14	Macropus robustus	532
Oafer	Superregnum	1	Eukaryota	533
Oafer	Regnum	2	Animalia	534
Oafer	Subregnum	3	Eumetazoa	535
Oafer	Cladus1	4	Bilateria	536
Oafer	Cladus2	5	Deuterostomia	537
Oafer	Phylum	6	Chordata	538
Oafer	Subphylum	7	Vertebrata	539
Oafer	Infraphylum	8	Gnathostomata	540
Oafer	Classis	9	Mammalia	541
Oafer	Subclassis	10	Theria	542
Oafer	Ordo	11	Tubulidentata	543
Oafer	Familia	12	Orycteropodidae	544
Oafer	Genus	13	Orycteropus	545
Oafer	Species	14	Orycteropus afer	546
Oana	Superregnum	1	Eukaryota	547
Oana	Regnum	2	Animalia	548
Oana	Subregnum	3	Eumetazoa	549
Oana	Cladus1	4	Bilateria	550
Oana	Cladus2	5	Deuterostomia	551
Oana	Phylum	6	Chordata	552
Oana	Subphylum	7	Vertebrata	553
Oana	Infraphylum	8	Gnathostomata	554
Oana	Classis	9	Mammalia	555
Oana	Subclassis	10	Prototheria	556
Oana	Ordo	11	Monotremata	557
Oana	Familia	12	Ornithorhynchidae	558
Oana	Genus	13	Ornithorhynchus	559
Oana	Species	14	Ornithorhynchus anatinus	560
Oari	Superregnum	1	Eukaryota	561
Oari	Regnum	2	Animalia	562
Oari	Subregnum	3	Eumetazoa	563
Oari	Cladus1	4	Bilateria	564
Oari	Cladus2	5	Deuterostomia	565
Oari	Phylum	6	Chordata	566
Oari	Subphylum	7	Vertebrata	567
Oari	Infraphylum	8	Gnathostomata	568
Oari	Classis	9	Mammalia	569
Oari	Subclassis	10	Theria	570
Oari	Ordo	11	Artiodactyla	571
Oari	Familia	12	Bovidae	572
Oari	Genus	13	Ovis	573
Oari	Species	14	Ovis aries	574
Ocun	Superregnum	1	Eukaryota	575
Ocun	Regnum	2	Animalia	576
Ocun	Subregnum	3	Eumetazoa	577
Ocun	Cladus1	4	Bilateria	578
Ocun	Cladus2	5	Deuterostomia	579
Ocun	Phylum	6	Chordata	580
Ocun	Subphylum	7	Vertebrata	581
Ocun	Infraphylum	8	Gnathostomata	582
Ocun	Classis	9	Mammalia	583
Ocun	Subclassis	10	Theria	584
Ocun	Ordo	11	Lagomorpha	585
Ocun	Familia	12	Leporidae	586
Ocun	Genus	13	Oryctolagus	587
Ocun	Species	14	Oryctolagus cuniculus	588
Omyk	Superregnum	1	Eukaryota	589
Omyk	Regnum	2	Animalia	590
Omyk	Subregnum	3	Eumetazoa	591
Omyk	Cladus1	4	Bilateria	592
Omyk	Cladus2	5	Deuterostomia	593
Omyk	Phylum	6	Chordata	594
Omyk	Subphylum	7	Vertebrata	595
Omyk	Infraphylum	8	Gnathostomata	596
Omyk	Classis	9	Actinopterygii	597
Omyk	Subclassis	10	Neopterygii	598
Omyk	Ordo	11	Salmoniformes	599
Omyk	Familia	12	Salmonidae	600
Omyk	Genus	13	Oncorhynchus	601
Omyk	Species	14	Oncorhynchus mykiss	602
Pdol	Superregnum	1	Eukaryota	603
Pdol	Regnum	2	Animalia	604
Pdol	Subregnum	3	Eumetazoa	605
Pdol	Cladus1	4	Bilateria	606
Pdol	Cladus2	5	Deuterostomia	607
Pdol	Phylum	6	Chordata	608
Pdol	Subphylum	7	Vertebrata	609
Pdol	Infraphylum	8	Gnathostomata	610
Pdol	Classis	9	Sarcopterygii	611
Pdol	Subclassis	10	Dipnoi	612
Pdol	Ordo	11	Lepidosireniformes	613
Pdol	Familia	12	Protopteridae	614
Pdol	Genus	13	Protopterus	615
Pdol	Species	14	Protopterus dolloi	616
Poli	Superregnum	1	Eukaryota	617
Poli	Regnum	2	Animalia	618
Poli	Subregnum	3	Eumetazoa	619
Poli	Cladus1	4	Bilateria	620
Poli	Cladus2	5	Deuterostomia	621
Poli	Phylum	6	Chordata	622
Poli	Subphylum	7	Vertebrata	623
Poli	Infraphylum	8	Gnathostomata	624
Poli	Classis	9	Actinopterygii	625
Poli	Subclassis	10	Neopterygii	626
Poli	Ordo	11	Pleuronectiformes	627
Poli	Familia	12	Paralichthyidae	628
Poli	Genus	13	Paralichthys	629
Poli	Species	14	Paralichthys olivaceus	630
Porn	Superregnum	1	Eukaryota	631
Porn	Regnum	2	Animalia	632
Porn	Subregnum	3	Eumetazoa	633
Porn	Cladus1	4	Bilateria	634
Porn	Cladus2	5	Deuterostomia	635
Porn	Phylum	6	Chordata	636
Porn	Subphylum	7	Vertebrata	637
Porn	Infraphylum	8	Gnathostomata	638
Porn	Classis	9	Actinopterygii	639
Porn	Subclassis	10	Chondrostei	640
Porn	Ordo	11	Polypteriformes	641
Porn	Familia	12	Polypteridae	642
Porn	Genus	13	Polypterus	643
Porn	Species	14	Polypterus ornatipinnis	644
Ppya	Superregnum	1	Eukaryota	645
Ppya	Regnum	2	Animalia	646
Ppya	Subregnum	3	Eumetazoa	647
Ppya	Cladus1	4	Bilateria	648
Ppya	Cladus2	5	Deuterostomia	649
Ppya	Phylum	6	Chordata	650
Ppya	Subphylum	7	Vertebrata	651
Ppya	Infraphylum	8	Gnathostomata	652
Ppya	Classis	9	Mammalia	653
Ppya	Subclassis	10	Theria	654
Ppya	Ordo	11	Primates	655
Ppya	Familia	12	Hominidae	656
Ppya	Genus	13	Pongo	657
Ppya	Species	14	Pongo pygmaeus	658
Psub	Superregnum	1	Eukaryota	659
Psub	Regnum	2	Animalia	660
Psub	Subregnum	3	Eumetazoa	661
Psub	Cladus1	4	Bilateria	662
Psub	Cladus2	5	Deuterostomia	663
Psub	Phylum	6	Chordata	664
Psub	Subphylum	7	Vertebrata	665
Psub	Infraphylum	8	Gnathostomata	666
Psub	Classis	9	Reptilia	667
Psub	Subclassis	10	Anapsida	668
Psub	Ordo	11	Testudines	669
Psub	Familia	12	Pelomedusidae	670
Psub	Genus	13	Pelomedusa	671
Psub	Species	14	Pelomedusa subrufa	672
Pvit	Superregnum	1	Eukaryota	673
Pvit	Regnum	2	Animalia	674
Pvit	Subregnum	3	Eumetazoa	675
Pvit	Cladus1	4	Bilateria	676
Pvit	Cladus2	5	Deuterostomia	677
Pvit	Phylum	6	Chordata	678
Pvit	Subphylum	7	Vertebrata	679
Pvit	Infraphylum	8	Gnathostomata	680
Pvit	Classis	9	Mammalia	681
Pvit	Subclassis	10	Theria	682
Pvit	Ordo	11	Carnivora	683
Pvit	Familia	12	Phocidae	684
Pvit	Genus	13	Phoca	685
Pvit	Species	14	Phoca vitulina	686
Rame	Superregnum	1	Eukaryota	687
Rame	Regnum	2	Animalia	688
Rame	Subregnum	3	Eumetazoa	689
Rame	Cladus1	4	Bilateria	690
Rame	Cladus2	5	Deuterostomia	691
Rame	Phylum	6	Chordata	692
Rame	Subphylum	7	Vertebrata	693
Rame	Infraphylum	8	Gnathostomata	694
Rame	Classis	9	Aves	695
Rame	Subclassis	10	Carinatae	696
Rame	Ordo	11	Rheiformes	697
Rame	Familia	12	Rheidae	698
Rame	Genus	13	Rhea	699
Rame	Species	14	Rhea americana	700
Rnor	Superregnum	1	Eukaryota	701
Rnor	Regnum	2	Animalia	702
Rnor	Subregnum	3	Eumetazoa	703
Rnor	Cladus1	4	Bilateria	704
Rnor	Cladus2	5	Deuterostomia	705
Rnor	Phylum	6	Chordata	706
Rnor	Subphylum	7	Vertebrata	707
Rnor	Infraphylum	8	Gnathostomata	708
Rnor	Classis	9	Mammalia	709
Rnor	Subclassis	10	Theria	710
Rnor	Ordo	11	Rodentia	711
Rnor	Familia	12	Muridae	712
Rnor	Genus	13	Rattus	713
Rnor	Species	14	Rattus norvegicus	714
Rrad	Superregnum	1	Eukaryota	715
Rrad	Regnum	2	Animalia	716
Rrad	Subregnum	3	Eumetazoa	717
Rrad	Cladus1	4	Bilateria	718
Rrad	Cladus2	5	Deuterostomia	719
Rrad	Phylum	6	Chordata	720
Rrad	Subphylum	7	Vertebrata	721
Rrad	Infraphylum	8	Gnathostomata	722
Rrad	Classis	9	Chondrichthyes	723
Rrad	Subclassis	10	Elasmobranchii	724
Rrad	Ordo	11	Rajiformes	725
Rrad	Familia	12	Rajidae	726
Rrad	Genus	13	Raja	727
Rrad	Species	14	Raja radiata	728
Runi	Superregnum	1	Eukaryota	729
Runi	Regnum	2	Animalia	730
Runi	Subregnum	3	Eumetazoa	731
Runi	Cladus1	4	Bilateria	732
Runi	Cladus2	5	Deuterostomia	733
Runi	Phylum	6	Chordata	734
Runi	Subphylum	7	Vertebrata	735
Runi	Infraphylum	8	Gnathostomata	736
Runi	Classis	9	Mammalia	737
Runi	Subclassis	10	Theria	738
Runi	Ordo	11	Perissodactyla	739
Runi	Familia	12	Rhinocerotidae	740
Runi	Genus	13	Rhinoceros	741
Runi	Species	14	Rhinoceros unicornis	742
Saca	Superregnum	1	Eukaryota	743
Saca	Regnum	2	Animalia	744
Saca	Subregnum	3	Eumetazoa	745
Saca	Cladus1	4	Bilateria	746
Saca	Cladus2	5	Deuterostomia	747
Saca	Phylum	6	Chordata	748
Saca	Subphylum	7	Vertebrata	749
Saca	Infraphylum	8	Gnathostomata	750
Saca	Classis	9	Chondrichthyes	751
Saca	Subclassis	10	Elasmobranchii	752
Saca	Ordo	11	Squaliformes	753
Saca	Familia	12	Squalidae	754
Saca	Genus	13	Squalus	755
Saca	Species	14	Squalus acanthias	756
Salp	Superregnum	1	Eukaryota	757
Salp	Regnum	2	Animalia	758
Salp	Subregnum	3	Eumetazoa	759
Salp	Cladus1	4	Bilateria	760
Salp	Cladus2	5	Deuterostomia	761
Salp	Phylum	6	Chordata	762
Salp	Subphylum	7	Vertebrata	763
Salp	Infraphylum	8	Gnathostomata	764
Salp	Classis	9	Actinopterygii	765
Salp	Subclassis	10	Neopterygii	766
Salp	Ordo	11	Salmoniformes	767
Salp	Familia	12	Salmonidae	768
Salp	Genus	13	Salvelinus	769
Salp	Species	14	Salvelinus alpinus	770
Scam	Superregnum	1	Eukaryota	771
Scam	Regnum	2	Animalia	772
Scam	Subregnum	3	Eumetazoa	773
Scam	Cladus1	4	Bilateria	774
Scam	Cladus2	5	Deuterostomia	775
Scam	Phylum	6	Chordata	776
Scam	Subphylum	7	Vertebrata	777
Scam	Infraphylum	8	Gnathostomata	778
Scam	Classis	9	Aves	779
Scam	Subclassis	10	Carinatae	780
Scam	Ordo	11	Struthioniformes	781
Scam	Familia	12	Struthionidae	782
Scam	Genus	13	Struthio	783
Scam	Species	14	Struthio camelus	784
Scan	Superregnum	1	Eukaryota	785
Scan	Regnum	2	Animalia	786
Scan	Subregnum	3	Eumetazoa	787
Scan	Cladus1	4	Bilateria	788
Scan	Cladus2	5	Deuterostomia	789
Scan	Phylum	6	Chordata	790
Scan	Subphylum	7	Vertebrata	791
Scan	Infraphylum	8	Gnathostomata	792
Scan	Classis	9	Chondrichthyes	793
Scan	Subclassis	10	Elasmobranchii	794
Scan	Ordo	11	Carcharhiniformes	795
Scan	Familia	12	Scyliorhinidae	796
Scan	Genus	13	Scyliorhinus	797
Scan	Species	14	Scyliorhinus canicula	798
Sfon	Superregnum	1	Eukaryota	799
Sfon	Regnum	2	Animalia	800
Sfon	Subregnum	3	Eumetazoa	801
Sfon	Cladus1	4	Bilateria	802
Sfon	Cladus2	5	Deuterostomia	803
Sfon	Phylum	6	Chordata	804
Sfon	Subphylum	7	Vertebrata	805
Sfon	Infraphylum	8	Gnathostomata	806
Sfon	Classis	9	Actinopterygii	807
Sfon	Subclassis	10	Neopterygii	808
Sfon	Ordo	11	Salmoniformes	809
Sfon	Familia	12	Salmonidae	810
Sfon	Genus	13	Salvelinus	811
Sfon	Species	14	Salvelinus fontinalis	812
Ssal	Superregnum	1	Eukaryota	813
Ssal	Regnum	2	Animalia	814
Ssal	Subregnum	3	Eumetazoa	815
Ssal	Cladus1	4	Bilateria	816
Ssal	Cladus2	5	Deuterostomia	817
Ssal	Phylum	6	Chordata	818
Ssal	Subphylum	7	Vertebrata	819
Ssal	Infraphylum	8	Gnathostomata	820
Ssal	Classis	9	Actinopterygii	821
Ssal	Subclassis	10	Neopterygii	822
Ssal	Ordo	11	Salmoniformes	823
Ssal	Familia	12	Salmonidae	824
Ssal	Genus	13	Salmo	825
Ssal	Species	14	Salmo salar	826
Sscr	Superregnum	1	Eukaryota	827
Sscr	Regnum	2	Animalia	828
Sscr	Subregnum	3	Eumetazoa	829
Sscr	Cladus1	4	Bilateria	830
Sscr	Cladus2	5	Deuterostomia	831
Sscr	Phylum	6	Chordata	832
Sscr	Subphylum	7	Vertebrata	833
Sscr	Infraphylum	8	Gnathostomata	834
Sscr	Classis	9	Mammalia	835
Sscr	Subclassis	10	Theria	836
Sscr	Ordo	11	Artiodactyla	837
Sscr	Familia	12	Suidae	838
Sscr	Genus	13	Sus	839
Sscr	Species	14	Sus scrofa	840
Ssha	Superregnum	1	Eukaryota	841
Ssha	Regnum	2	Animalia	842
Ssha	Subregnum	3	Eumetazoa	843
Ssha	Cladus1	4	Bilateria	844
Ssha	Cladus2	5	Deuterostomia	845
Ssha	Phylum	6	Chordata	846
Ssha	Subphylum	7	Vertebrata	847
Ssha	Infraphylum	8	Gnathostomata	848
Ssha	Classis	9	Aves	849
Ssha	Subclassis	10	Carinatae	850
Ssha	Ordo	11	Passeriformes	851
Ssha	Familia	12	Eurylaimidae	852
Ssha	Genus	13	Smithornis	853
Ssha	Species	14	Smithornis sharpei	854
Svul	Superregnum	1	Eukaryota	855
Svul	Regnum	2	Animalia	856
Svul	Subregnum	3	Eumetazoa	857
Svul	Cladus1	4	Bilateria	858
Svul	Cladus2	5	Deuterostomia	859
Svul	Phylum	6	Chordata	860
Svul	Subphylum	7	Vertebrata	861
Svul	Infraphylum	8	Gnathostomata	862
Svul	Classis	9	Mammalia	863
Svul	Subclassis	10	Theria	864
Svul	Ordo	11	Rodentia	865
Svul	Familia	12	Sciuridae	866
Svul	Genus	13	Sciurus	867
Svul	Species	14	Sciurus vulgaris	868
Teur	Superregnum	1	Eukaryota	869
Teur	Regnum	2	Animalia	870
Teur	Subregnum	3	Eumetazoa	871
Teur	Cladus1	4	Bilateria	872
Teur	Cladus2	5	Deuterostomia	873
Teur	Phylum	6	Chordata	874
Teur	Subphylum	7	Vertebrata	875
Teur	Infraphylum	8	Gnathostomata	876
Teur	Classis	9	Mammalia	877
Teur	Subclassis	10	Theria	878
Teur	Ordo	11	Soricomorpha	879
Teur	Familia	12	Talpidae	880
Teur	Genus	13	Talpa	881
Teur	Species	14	Talpa europaea	882
Vcha	Superregnum	1	Eukaryota	883
Vcha	Regnum	2	Animalia	884
Vcha	Subregnum	3	Eumetazoa	885
Vcha	Cladus1	4	Bilateria	886
Vcha	Cladus2	5	Deuterostomia	887
Vcha	Phylum	6	Chordata	888
Vcha	Subphylum	7	Vertebrata	889
Vcha	Infraphylum	8	Gnathostomata	890
Vcha	Classis	9	Aves	891
Vcha	Subclassis	10	Carinatae	892
Vcha	Ordo	11	Passeriformes	893
Vcha	Familia	12	Viduidae	894
Vcha	Genus	13	Vidua	895
Vcha	Species	14	Vidua chalybeata	896
Aamu	Superregnum	1	Eukaryota	897
Aamu	Regnum	2	Animalia	898
Aamu	Subregnum	3	Eumetazoa	899
Aamu	Cladus1	4	Bilateria	900
Aamu	Cladus2	5	Deuterostomia	901
Aamu	Phylum	6	Echinodermata	902
Aamu	Subphylum	7	Eleutherozoa	903
Aamu	Infraphylum	8	Asterozoa	904
Aamu	Classis	9	Asteroidea	905
Aamu	Subclassis	10	Asteroidea	906
Aamu	Ordo	11	Forcipulatida	907
Aamu	Familia	12	Asteriidae	908
Aamu	Genus	13	Asterias	909
Aamu	Species	14	Asterias amurensis	910
Bcar	Superregnum	1	Eukaryota	911
Bcar	Regnum	2	Animalia	912
Bcar	Subregnum	3	Eumetazoa	913
Bcar	Cladus1	4	Bilateria	914
Bcar	Cladus2	5	Deuterostomia	915
Bcar	Phylum	6	Hemichordata	916
Bcar	Subphylum	7	Hemichordata	917
Bcar	Infraphylum	8	Hemichordata	918
Bcar	Classis	9	Enteropneusta	919
Bcar	Subclassis	10	Enteropneusta	920
Bcar	Ordo	11	Enteropneusta	921
Bcar	Familia	12	Ptychoderidae	922
Bcar	Genus	13	Balanoglossus	923
Bcar	Species	14	Balanoglossus carnosus	924
Bbel	Superregnum	1	Eukaryota	925
Bbel	Regnum	2	Animalia	926
Bbel	Subregnum	3	Eumetazoa	927
Bbel	Cladus1	4	Bilateria	928
Bbel	Cladus2	5	Deuterostomia	929
Bbel	Phylum	6	Chordata	930
Bbel	Subphylum	7	Cephalochordata	931
Bbel	Infraphylum	8	Cephalochordata	932
Bbel	Classis	9	Leptocardia	933
Bbel	Subclassis	10	Leptocardia	934
Bbel	Ordo	11	Leptocardia	935
Bbel	Familia	12	Branchiostomidae	936
Bbel	Genus	13	Branchiostoma	937
Bbel	Species	14	Branchiostoma belcheri	938
Pfum	Superregnum	1	Eukaryota	939
Pfum	Regnum	2	Animalia	940
Pfum	Subregnum	3	Eumetazoa	941
Pfum	Cladus1	4	Bilateria	942
Pfum	Cladus2	5	Deuterostomia	943
Pfum	Phylum	6	Chordata	944
Pfum	Subphylum	7	Urochordata	945
Pfum	Infraphylum	8	Urochordata	946
Pfum	Classis	9	Ascidiacea	947
Pfum	Subclassis	10	Enterogona	948
Pfum	Ordo	11	Enterogona	949
Pfum	Familia	12	Ascidiidae	950
Pfum	Genus	13	Phallusia	951
Pfum	Species	14	Phallusia fumigata	952
Ufoi	Superregnum	1	Eukaryota	953
Ufoi	Regnum	2	Animalia	954
Ufoi	Subregnum	3	Eumetazoa	955
Ufoi	Cladus1	4	Bilateria	956
Ufoi	Cladus2	5	Protostomia	957
Ufoi	Phylum	6	Ecdysozoa	958
Ufoi	Subphylum	7	Arthropoda	959
Ufoi	Infraphylum	8	Chelicerata	960
Ufoi	Classis	9	Arachnida	961
Ufoi	Subclassis	10	Acari	962
Ufoi	Ordo	11	Actinedida	963
Ufoi	Familia	12	Unionicolidae	964
Ufoi	Genus	13	Unionicola	965
Ufoi	Species	14	Unionicola foili	966
Otau	Superregnum	1	Eukaryota	967
Otau	Regnum	2	Plantae	968
Otau	Subregnum	3	Plantae	969
Otau	Cladus1	4	Plantae	970
Otau	Cladus2	5	Plantae	971
Otau	Phylum	6	Plantae	972
Otau	Subphylum	7	Plantae	973
Otau	Infraphylum	8	Chlorophyta	974
Otau	Classis	9	Chlorophyceae	975
Otau	Subclassis	10	Prasinophyceae	976
Otau	Ordo	11	Mamiellales	977
Otau	Familia	12	Ostreococcus	978
Otau	Genus	13	Ostreococcus	979
Otau	Species	14	Ostreococcus tauri	980
Msen	Superregnum	1	Eukaryota	981
Msen	Regnum	2	Animalia	982
Msen	Subregnum	3	Eumetazoa	983
Msen	Cladus1	4	Eumetazoa	984
Msen	Cladus2	5	Eumetazoa	985
Msen	Phylum	6	Cnidaria	986
Msen	Subphylum	7	Cnidaria	987
Msen	Infraphylum	8	Cnidaria	988
Msen	Classis	9	Anthozoa	989
Msen	Subclassis	10	Hexacorallia	990
Msen	Ordo	11	Actiniaria	991
Msen	Familia	12	Metridiidae	992
Msen	Genus	13	Metridium	993
Msen	Species	14	Metridium senile	994
Calb	Superregnum	1	Eukaryota	995
Calb	Regnum	2	Fungi	996
Calb	Subregnum	3	Fungi	997
Calb	Cladus1	4	Fungi	998
Calb	Cladus2	5	Fungi	999
Calb	Phylum	6	Ascomycota	1000
Calb	Subphylum	7	Saccharomycotina	1001
Calb	Infraphylum	8	Saccharomycotina	1002
Calb	Classis	9	Saccharomycetes	1003
Calb	Subclassis	10	Saccharomycetes	1004
Calb	Ordo	11	Saccharomycetales	1005
Calb	Familia	12	Candidaceae	1006
Calb	Genus	13	Candida	1007
Calb	Species	14	Candida albicans	1008
Cpli	Superregnum	1	Eukaryota	1009
Cpli	Regnum	2	Animalia	1010
Cpli	Subregnum	3	Parazoa	1011
Cpli	Cladus1	4	Parazoa	1012
Cpli	Cladus2	5	Parazoa	1013
Cpli	Phylum	6	Porifera	1014
Cpli	Subphylum	7	Porifera	1015
Cpli	Infraphylum	8	Porifera	1016
Cpli	Classis	9	Demospongiae	1017
Cpli	Subclassis	10	Ceractinomorpha	1018
Cpli	Ordo	11	Haplosclerida	1019
Cpli	Familia	12	Callyspongiidae	1020
Cpli	Genus	13	Callyspongia	1021
Cpli	Species	14	Callyspongia plicifera	1022
Bner	Superregnum	1	Eukaryota	1023
Bner	Regnum	2	Animalia	1024
Bner	Subregnum	3	Eumetazoa	1025
Bner	Cladus1	4	Bilateria	1026
Bner	Cladus2	5	Protostomia	1027
Bner	Phylum	6	Bryozoa	1028
Bner	Subphylum	7	Bryozoa	1029
Bner	Infraphylum	8	Bryozoa	1030
Bner	Classis	9	Gymnolaemata	1031
Bner	Subclassis	10	Gymnolaemata	1032
Bner	Ordo	11	Cheilostomata	1033
Bner	Familia	12	Bugulidae	1034
Bner	Genus	13	Bugula	1035
Bner	Species	14	Bugula neritina	1036
Aaur	Superregnum	1	Eukaryota	1037
Aaur	Regnum	2	Animalia	1038
Aaur	Subregnum	3	Eumetazoa	1039
Aaur	Cladus1	4	Eumetazoa	1040
Aaur	Cladus2	5	Eumetazoa	1041
Aaur	Phylum	6	Cnidaria	1042
Aaur	Subphylum	7	Cnidaria	1043
Aaur	Infraphylum	8	Cnidaria	1044
Aaur	Classis	9	Scyphozoa	1045
Aaur	Subclassis	10	Scyphozoa	1046
Aaur	Ordo	11	Semaeostomeae	1047
Aaur	Familia	12	Ulmaridae	1048
Aaur	Genus	13	Aurelia	1049
Aaur	Species	14	Aurelia aurita	1050
Avas	Superregnum	1	Eukaryota	1051
Avas	Regnum	2	Animalia	1052
Avas	Subregnum	3	Parazoa	1053
Avas	Cladus1	4	Parazoa	1054
Avas	Cladus2	5	Parazoa	1055
Avas	Phylum	6	Porifera	1056
Avas	Subphylum	7	Porifera	1057
Avas	Infraphylum	8	Porifera	1058
Avas	Classis	9	Hexactinellida	1059
Avas	Subclassis	10	Hexasterophora	1060
Avas	Ordo	11	Hexactinosida	1061
Avas	Familia	12	Aphrocallistidae	1062
Avas	Genus	13	Aphrocallistes	1063
Avas	Species	14	Aphrocallistes vastus	1064
