# Supplementary material for: A singular value decomposition approach for improved taxonomic classification of biological sequences
Source: BMC Genomics. 2011 Dec 22;12(Suppl 4):S11. doi: 10.1186/1471-2164-12-S4-S11 (PMC3287580; doi:10.1186/1471-2164-12-S4-S11)
Supplement: Additional file 2 — Scilab algorithms and raw data. In this file, we elaborate on aspects of the algorithms and data used in this research. Algorithms were written in Scilab version "5.2.0.1266391513", scilab-5.2.1. [file 1471-2164-12-S4-S11-S2.zip › SVD_for_improved_taxonomic_classification-S2/run.sci]

//## Loads the SNJ scilab software library
exec('./svdcore.sci');

//## Gathering data about distance versus number of clusters. Its important to know distances because I need to keep the
//## number of cluster constante between SNJ executions.
//for k=3:4:63
//  [Matriz_A, Qte_Proteinas, Nomes_Proteinas, MD]=GerarMatrizDistancias('./stuart.dataset2.fasta',k);
//  for dist=0:0.001:150
//  	clusters(MD, Nomes_Proteinas, string(k), dist, 2, "n");
//  end
//end

//## Using the data about distance versus number of clusters to explore all clusters possibilities with 
//## diferent k values and constant number of clusters.
//## Exploring cluster possibilities from dataset1 (Stuart 64 species) with variable rank value in order 
//## to determinate the max rank value what creates a distinct and complete Aves cluster.

//## Five clusters from dataset1
//##k_valor     3     7   11   15   19    23  27   31   35   39   43   47   51   55   59   63
//  distancias=[ 17.5 44.4 53.1 54.9 60.8 70.3 66.4 68.8 70.7 71.7 71.9 72.4 72.9 72.9 73.0 73.0 ];
//run_distancias(distancias, '05');

//## Six clusters from dataset1
//##k_valor     3     7   11   15   19    23   27   31   35   39   43   47   51   55   59   63
//  distancias=[ 14.7 43.9 46.8 54.3 60.4 63.9 63.9 67.70 71.9 70.9 71.3 72.0 72.3 72.4 72.5 72.5 ];
//run_distancias(distancias, '06');

//## Seven clusters from dataset1
//##k_valor     3     7   11   15   19    23   27   31   35   39   43   47   51   55   59   63
//  distancias=[ 14.6 35.6 44.3 52.4 60.3  63.5 66.6 67.3 68.4 69.5 70.2 71.2 71.7 71.8 71.8 71.8 ];
//run_distancias(distancias, '07');

//## Eigth clusters from dataset1
//##k_valor     3     7   11   15   19    23   27   31   35   39   43   47   51   55   59   63
//  distancias=[ 14.3 30.7 43.2 48.2 59.80 63.2 64.7 66.3 67.6 69.3 68.1 68.5 68.80 66.9 69.1 69.4 ];
//run_distancias(distancias, '08');

//## Nine clusters from dataset1
//##k_valor     3     7   11   15   19   23   27  31  35   39   43   47   51   55   59   63
//  distancias=[ 14   30.2 42.2 46.9 52.1 58.6 61.2 62 66.1 66.4 67.4 67.8 68.5 68.6 68.7 69.1];
//run_distancias(distancias, '09');

//## Just a simple SNJ execution with a particular rank value (19) using a fixed distance (34.995)
//[Matriz_A, Qte_Proteinas, Nomes_Proteinas, MD]=GerarMatrizDistancias('./stuart.dataset2.fasta',19);
//[x, y] = Grafico_Cosseno_Clusters( MD, Nomes_Proteinas, "k19", 2 );
//clusters(MD, Nomes_Proteinas, "k19", 34.995 , 1, "n");
