# Supplementary material for: A singular value decomposition approach for improved taxonomic classification of biological sequences
Source: BMC Genomics. 2011 Dec 22;12(Suppl 4):S11. doi: 10.1186/1471-2164-12-S4-S11 (PMC3287580; doi:10.1186/1471-2164-12-S4-S11)
Supplement: Additional file 2 — Scilab algorithms and raw data. In this file, we elaborate on aspects of the algorithms and data used in this research. Algorithms were written in Scilab version "5.2.0.1266391513", scilab-5.2.1. [file 1471-2164-12-S4-S11-S2.zip › SVD_for_improved_taxonomic_classification-S2/76species/cc/cosseno_clusters.69]

150.000000	1
149.985000	1
149.970000	1
149.955000	1
149.940000	1
149.925000	1
149.910000	1
149.895000	1
149.880000	1
149.865000	1
149.850000	1
149.835000	1
149.820000	1
149.805000	1
149.790000	1
149.775000	1
149.760000	1
149.745000	1
149.730000	1
149.715000	1
149.700000	1
149.685000	1
149.670000	1
149.655000	1
149.640000	1
149.625000	1
149.610000	1
149.595000	1
149.580000	1
149.565000	1
149.550000	1
149.535000	1
149.520000	1
149.505000	1
149.490000	1
149.475000	1
149.460000	1
149.445000	1
149.430000	1
149.415000	1
149.400000	1
149.385000	1
149.370000	1
149.355000	1
149.340000	1
149.325000	1
149.310000	1
149.295000	1
149.280000	1
149.265000	1
149.250000	1
149.235000	1
149.220000	1
149.205000	1
149.190000	1
149.175000	1
149.160000	1
149.145000	1
149.130000	1
149.115000	1
149.100000	1
149.085000	1
149.070000	1
149.055000	1
149.040000	1
149.025000	1
149.010000	1
148.995000	1
148.980000	1
148.965000	1
148.950000	1
148.935000	1
148.920000	1
148.905000	1
148.890000	1
148.875000	1
148.860000	1
148.845000	1
148.830000	1
148.815000	1
148.800000	1
148.785000	1
148.770000	1
148.755000	1
148.740000	1
148.725000	1
148.710000	1
148.695000	1
148.680000	1
148.665000	1
148.650000	1
148.635000	1
148.620000	1
148.605000	1
148.590000	1
148.575000	1
148.560000	1
148.545000	1
148.530000	1
148.515000	1
148.500000	1
148.485000	1
148.470000	1
148.455000	1
148.440000	1
148.425000	1
148.410000	1
148.395000	1
148.380000	1
148.365000	1
148.350000	1
148.335000	1
148.320000	1
148.305000	1
148.290000	1
148.275000	1
148.260000	1
148.245000	1
148.230000	1
148.215000	1
148.200000	1
148.185000	1
148.170000	1
148.155000	1
148.140000	1
148.125000	1
148.110000	1
148.095000	1
148.080000	1
148.065000	1
148.050000	1
148.035000	1
148.020000	1
148.005000	1
147.990000	1
147.975000	1
147.960000	1
147.945000	1
147.930000	1
147.915000	1
147.900000	1
147.885000	1
147.870000	1
147.855000	1
147.840000	1
147.825000	1
147.810000	1
147.795000	1
147.780000	1
147.765000	1
147.750000	1
147.735000	1
147.720000	1
147.705000	1
147.690000	1
147.675000	1
147.660000	1
147.645000	1
147.630000	1
147.615000	1
147.600000	1
147.585000	1
147.570000	1
147.555000	1
147.540000	1
147.525000	1
147.510000	1
147.495000	1
147.480000	1
147.465000	1
147.450000	1
147.435000	1
147.420000	1
147.405000	1
147.390000	1
147.375000	1
147.360000	1
147.345000	1
147.330000	1
147.315000	1
147.300000	1
147.285000	1
147.270000	1
147.255000	1
147.240000	1
147.225000	1
147.210000	1
147.195000	1
147.180000	1
147.165000	1
147.150000	1
147.135000	1
147.120000	1
147.105000	1
147.090000	1
147.075000	1
147.060000	1
147.045000	1
147.030000	1
147.015000	1
147.000000	1
146.985000	1
146.970000	1
146.955000	1
146.940000	1
146.925000	1
146.910000	1
146.895000	1
146.880000	1
146.865000	1
146.850000	1
146.835000	1
146.820000	1
146.805000	1
146.790000	1
146.775000	1
146.760000	1
146.745000	1
146.730000	1
146.715000	1
146.700000	1
146.685000	1
146.670000	1
146.655000	1
146.640000	1
146.625000	1
146.610000	1
146.595000	1
146.580000	1
146.565000	1
146.550000	1
146.535000	1
146.520000	1
146.505000	1
146.490000	1
146.475000	1
146.460000	1
146.445000	1
146.430000	1
146.415000	1
146.400000	1
146.385000	1
146.370000	1
146.355000	1
146.340000	1
146.325000	1
146.310000	1
146.295000	1
146.280000	1
146.265000	1
146.250000	1
146.235000	1
146.220000	1
146.205000	1
146.190000	1
146.175000	1
146.160000	1
146.145000	1
146.130000	1
146.115000	1
146.100000	1
146.085000	1
146.070000	1
146.055000	1
146.040000	1
146.025000	1
146.010000	1
145.995000	1
145.980000	1
145.965000	1
145.950000	1
145.935000	1
145.920000	1
145.905000	1
145.890000	1
145.875000	1
145.860000	1
145.845000	1
145.830000	1
145.815000	1
145.800000	1
145.785000	1
145.770000	1
145.755000	1
145.740000	1
145.725000	1
145.710000	1
145.695000	1
145.680000	1
145.665000	1
145.650000	1
145.635000	1
145.620000	1
145.605000	1
145.590000	1
145.575000	1
145.560000	1
145.545000	1
145.530000	1
145.515000	1
145.500000	1
145.485000	1
145.470000	1
145.455000	1
145.440000	1
145.425000	1
145.410000	1
145.395000	1
145.380000	1
145.365000	1
145.350000	1
145.335000	1
145.320000	1
145.305000	1
145.290000	1
145.275000	1
145.260000	1
145.245000	1
145.230000	1
145.215000	1
145.200000	1
145.185000	1
145.170000	1
145.155000	1
145.140000	1
145.125000	1
145.110000	1
145.095000	1
145.080000	1
145.065000	1
145.050000	1
145.035000	1
145.020000	1
145.005000	1
144.990000	1
144.975000	1
144.960000	1
144.945000	1
144.930000	1
144.915000	1
144.900000	1
144.885000	1
144.870000	1
144.855000	1
144.840000	1
144.825000	1
144.810000	1
144.795000	1
144.780000	1
144.765000	1
144.750000	1
144.735000	1
144.720000	1
144.705000	1
144.690000	1
144.675000	1
144.660000	1
144.645000	1
144.630000	1
144.615000	1
144.600000	1
144.585000	1
144.570000	1
144.555000	1
144.540000	1
144.525000	1
144.510000	1
144.495000	1
144.480000	1
144.465000	1
144.450000	1
144.435000	1
144.420000	1
144.405000	1
144.390000	1
144.375000	1
144.360000	1
144.345000	1
144.330000	1
144.315000	1
144.300000	1
144.285000	1
144.270000	1
144.255000	1
144.240000	1
144.225000	1
144.210000	1
144.195000	1
144.180000	1
144.165000	1
144.150000	1
144.135000	1
144.120000	1
144.105000	1
144.090000	1
144.075000	1
144.060000	1
144.045000	1
144.030000	1
144.015000	1
144.000000	1
143.985000	1
143.970000	1
143.955000	1
143.940000	1
143.925000	1
143.910000	1
143.895000	1
143.880000	1
143.865000	1
143.850000	1
143.835000	1
143.820000	1
143.805000	1
143.790000	1
143.775000	1
143.760000	1
143.745000	1
143.730000	1
143.715000	1
143.700000	1
143.685000	1
143.670000	1
143.655000	1
143.640000	1
143.625000	1
143.610000	1
143.595000	1
143.580000	1
143.565000	1
143.550000	1
143.535000	1
143.520000	1
143.505000	1
143.490000	1
143.475000	1
143.460000	1
143.445000	1
143.430000	1
143.415000	1
143.400000	1
143.385000	1
143.370000	1
143.355000	1
143.340000	1
143.325000	1
143.310000	1
143.295000	1
143.280000	1
143.265000	1
143.250000	1
143.235000	1
143.220000	1
143.205000	1
143.190000	1
143.175000	1
143.160000	1
143.145000	1
143.130000	1
143.115000	1
143.100000	1
143.085000	1
143.070000	1
143.055000	1
143.040000	1
143.025000	1
143.010000	1
142.995000	1
142.980000	1
142.965000	1
142.950000	1
142.935000	1
142.920000	1
142.905000	1
142.890000	1
142.875000	1
142.860000	1
142.845000	1
142.830000	1
142.815000	1
142.800000	1
142.785000	1
142.770000	1
142.755000	1
142.740000	1
142.725000	1
142.710000	1
142.695000	1
142.680000	1
142.665000	1
142.650000	1
142.635000	1
142.620000	1
142.605000	1
142.590000	1
142.575000	1
142.560000	1
142.545000	1
142.530000	1
142.515000	1
142.500000	1
142.485000	1
142.470000	1
142.455000	1
142.440000	1
142.425000	1
142.410000	1
142.395000	1
142.380000	1
142.365000	1
142.350000	1
142.335000	1
142.320000	1
142.305000	1
142.290000	1
142.275000	1
142.260000	1
142.245000	1
142.230000	1
142.215000	1
142.200000	1
142.185000	1
142.170000	1
142.155000	1
142.140000	1
142.125000	1
142.110000	1
142.095000	1
142.080000	1
142.065000	1
142.050000	1
142.035000	1
142.020000	1
142.005000	1
141.990000	1
141.975000	1
141.960000	1
141.945000	1
141.930000	1
141.915000	1
141.900000	1
141.885000	1
141.870000	1
141.855000	1
141.840000	1
141.825000	1
141.810000	1
141.795000	1
141.780000	1
141.765000	1
141.750000	1
141.735000	1
141.720000	1
141.705000	1
141.690000	1
141.675000	1
141.660000	1
141.645000	1
141.630000	1
141.615000	1
141.600000	1
141.585000	1
141.570000	1
141.555000	1
141.540000	1
141.525000	1
141.510000	1
141.495000	1
141.480000	1
141.465000	1
141.450000	1
141.435000	1
141.420000	1
141.405000	1
141.390000	1
141.375000	1
141.360000	1
141.345000	1
141.330000	1
141.315000	1
141.300000	1
141.285000	1
141.270000	1
141.255000	1
141.240000	1
141.225000	1
141.210000	1
141.195000	1
141.180000	1
141.165000	1
141.150000	1
141.135000	1
141.120000	1
141.105000	1
141.090000	1
141.075000	1
141.060000	1
141.045000	1
141.030000	1
141.015000	1
141.000000	1
140.985000	1
140.970000	1
140.955000	1
140.940000	1
140.925000	1
140.910000	1
140.895000	1
140.880000	1
140.865000	1
140.850000	1
140.835000	1
140.820000	1
140.805000	1
140.790000	1
140.775000	1
140.760000	1
140.745000	1
140.730000	1
140.715000	1
140.700000	1
140.685000	1
140.670000	1
140.655000	1
140.640000	1
140.625000	1
140.610000	1
140.595000	1
140.580000	1
140.565000	1
140.550000	1
140.535000	1
140.520000	1
140.505000	1
140.490000	1
140.475000	1
140.460000	1
140.445000	1
140.430000	1
140.415000	1
140.400000	1
140.385000	1
140.370000	1
140.355000	1
140.340000	1
140.325000	1
140.310000	1
140.295000	1
140.280000	1
140.265000	1
140.250000	1
140.235000	1
140.220000	1
140.205000	1
140.190000	1
140.175000	1
140.160000	1
140.145000	1
140.130000	1
140.115000	1
140.100000	1
140.085000	1
140.070000	1
140.055000	1
140.040000	1
140.025000	1
140.010000	1
139.995000	1
139.980000	1
139.965000	1
139.950000	1
139.935000	1
139.920000	1
139.905000	1
139.890000	1
139.875000	1
139.860000	1
139.845000	1
139.830000	1
139.815000	1
139.800000	1
139.785000	1
139.770000	1
139.755000	1
139.740000	1
139.725000	1
139.710000	1
139.695000	1
139.680000	1
139.665000	1
139.650000	1
139.635000	1
139.620000	1
139.605000	1
139.590000	1
139.575000	1
139.560000	1
139.545000	1
139.530000	1
139.515000	1
139.500000	1
139.485000	1
139.470000	1
139.455000	1
139.440000	1
139.425000	1
139.410000	1
139.395000	1
139.380000	1
139.365000	1
139.350000	1
139.335000	1
139.320000	1
139.305000	1
139.290000	1
139.275000	1
139.260000	1
139.245000	1
139.230000	1
139.215000	1
139.200000	1
139.185000	1
139.170000	1
139.155000	1
139.140000	1
139.125000	1
139.110000	1
139.095000	1
139.080000	1
139.065000	1
139.050000	1
139.035000	1
139.020000	1
139.005000	1
138.990000	1
138.975000	1
138.960000	1
138.945000	1
138.930000	1
138.915000	1
138.900000	1
138.885000	1
138.870000	1
138.855000	1
138.840000	1
138.825000	1
138.810000	1
138.795000	1
138.780000	1
138.765000	1
138.750000	1
138.735000	1
138.720000	1
138.705000	1
138.690000	1
138.675000	1
138.660000	1
138.645000	1
138.630000	1
138.615000	1
138.600000	1
138.585000	1
138.570000	1
138.555000	1
138.540000	1
138.525000	1
138.510000	1
138.495000	1
138.480000	1
138.465000	1
138.450000	1
138.435000	1
138.420000	1
138.405000	1
138.390000	1
138.375000	1
138.360000	1
138.345000	1
138.330000	1
138.315000	1
138.300000	1
138.285000	1
138.270000	1
138.255000	1
138.240000	1
138.225000	1
138.210000	1
138.195000	1
138.180000	1
138.165000	1
138.150000	1
138.135000	1
138.120000	1
138.105000	1
138.090000	1
138.075000	1
138.060000	1
138.045000	1
138.030000	1
138.015000	1
138.000000	1
137.985000	1
137.970000	1
137.955000	1
137.940000	1
137.925000	1
137.910000	1
137.895000	1
137.880000	1
137.865000	1
137.850000	1
137.835000	1
137.820000	1
137.805000	1
137.790000	1
137.775000	1
137.760000	1
137.745000	1
137.730000	1
137.715000	1
137.700000	1
137.685000	1
137.670000	1
137.655000	1
137.640000	1
137.625000	1
137.610000	1
137.595000	1
137.580000	1
137.565000	1
137.550000	1
137.535000	1
137.520000	1
137.505000	1
137.490000	1
137.475000	1
137.460000	1
137.445000	1
137.430000	1
137.415000	1
137.400000	1
137.385000	1
137.370000	1
137.355000	1
137.340000	1
137.325000	1
137.310000	1
137.295000	1
137.280000	1
137.265000	1
137.250000	1
137.235000	1
137.220000	1
137.205000	1
137.190000	1
137.175000	1
137.160000	1
137.145000	1
137.130000	1
137.115000	1
137.100000	1
137.085000	1
137.070000	1
137.055000	1
137.040000	1
137.025000	1
137.010000	1
136.995000	1
136.980000	1
136.965000	1
136.950000	1
136.935000	1
136.920000	1
136.905000	1
136.890000	1
136.875000	1
136.860000	1
136.845000	1
136.830000	1
136.815000	1
136.800000	1
136.785000	1
136.770000	1
136.755000	1
136.740000	1
136.725000	1
136.710000	1
136.695000	1
136.680000	1
136.665000	1
136.650000	1
136.635000	1
136.620000	1
136.605000	1
136.590000	1
136.575000	1
136.560000	1
136.545000	1
136.530000	1
136.515000	1
136.500000	1
136.485000	1
136.470000	1
136.455000	1
136.440000	1
136.425000	1
136.410000	1
136.395000	1
136.380000	1
136.365000	1
136.350000	1
136.335000	1
136.320000	1
136.305000	1
136.290000	1
136.275000	1
136.260000	1
136.245000	1
136.230000	1
136.215000	1
136.200000	1
136.185000	1
136.170000	1
136.155000	1
136.140000	1
136.125000	1
136.110000	1
136.095000	1
136.080000	1
136.065000	1
136.050000	1
136.035000	1
136.020000	1
136.005000	1
135.990000	1
135.975000	1
135.960000	1
135.945000	1
135.930000	1
135.915000	1
135.900000	1
135.885000	1
135.870000	1
135.855000	1
135.840000	1
135.825000	1
135.810000	1
135.795000	1
135.780000	1
135.765000	1
135.750000	1
135.735000	1
135.720000	1
135.705000	1
135.690000	1
135.675000	1
135.660000	1
135.645000	1
135.630000	1
135.615000	1
135.600000	1
135.585000	1
135.570000	1
135.555000	1
135.540000	1
135.525000	1
135.510000	1
135.495000	1
135.480000	1
135.465000	1
135.450000	1
135.435000	1
135.420000	1
135.405000	1
135.390000	1
135.375000	1
135.360000	1
135.345000	1
135.330000	1
135.315000	1
135.300000	1
135.285000	1
135.270000	1
135.255000	1
135.240000	1
135.225000	1
135.210000	1
135.195000	1
135.180000	1
135.165000	1
135.150000	1
135.135000	1
135.120000	1
135.105000	1
135.090000	1
135.075000	1
135.060000	1
135.045000	1
135.030000	1
135.015000	1
135.000000	1
134.985000	1
134.970000	1
134.955000	1
134.940000	1
134.925000	1
134.910000	1
134.895000	1
134.880000	1
134.865000	1
134.850000	1
134.835000	1
134.820000	1
134.805000	1
134.790000	1
134.775000	1
134.760000	1
134.745000	1
134.730000	1
134.715000	1
134.700000	1
134.685000	1
134.670000	1
134.655000	1
134.640000	1
134.625000	1
134.610000	1
134.595000	1
134.580000	1
134.565000	1
134.550000	1
134.535000	1
134.520000	1
134.505000	1
134.490000	1
134.475000	1
134.460000	1
134.445000	1
134.430000	1
134.415000	1
134.400000	1
134.385000	1
134.370000	1
134.355000	1
134.340000	1
134.325000	1
134.310000	1
134.295000	1
134.280000	1
134.265000	1
134.250000	1
134.235000	1
134.220000	1
134.205000	1
134.190000	1
134.175000	1
134.160000	1
134.145000	1
134.130000	1
134.115000	1
134.100000	1
134.085000	1
134.070000	1
134.055000	1
134.040000	1
134.025000	1
134.010000	1
133.995000	1
133.980000	1
133.965000	1
133.950000	1
133.935000	1
133.920000	1
133.905000	1
133.890000	1
133.875000	1
133.860000	1
133.845000	1
133.830000	1
133.815000	1
133.800000	1
133.785000	1
133.770000	1
133.755000	1
133.740000	1
133.725000	1
133.710000	1
133.695000	1
133.680000	1
133.665000	1
133.650000	1
133.635000	1
133.620000	1
133.605000	1
133.590000	1
133.575000	1
133.560000	1
133.545000	1
133.530000	1
133.515000	1
133.500000	1
133.485000	1
133.470000	1
133.455000	1
133.440000	1
133.425000	1
133.410000	1
133.395000	1
133.380000	1
133.365000	1
133.350000	1
133.335000	1
133.320000	1
133.305000	1
133.290000	1
133.275000	1
133.260000	1
133.245000	1
133.230000	1
133.215000	1
133.200000	1
133.185000	1
133.170000	1
133.155000	1
133.140000	1
133.125000	1
133.110000	1
133.095000	1
133.080000	1
133.065000	1
133.050000	1
133.035000	1
133.020000	1
133.005000	1
132.990000	1
132.975000	1
132.960000	1
132.945000	1
132.930000	1
132.915000	1
132.900000	1
132.885000	1
132.870000	1
132.855000	1
132.840000	1
132.825000	1
132.810000	1
132.795000	1
132.780000	1
132.765000	1
132.750000	1
132.735000	1
132.720000	1
132.705000	1
132.690000	1
132.675000	1
132.660000	1
132.645000	1
132.630000	1
132.615000	1
132.600000	1
132.585000	1
132.570000	1
132.555000	1
132.540000	1
132.525000	1
132.510000	1
132.495000	1
132.480000	1
132.465000	1
132.450000	1
132.435000	1
132.420000	1
132.405000	1
132.390000	1
132.375000	1
132.360000	1
132.345000	1
132.330000	1
132.315000	1
132.300000	1
132.285000	1
132.270000	1
132.255000	1
132.240000	1
132.225000	1
132.210000	1
132.195000	1
132.180000	1
132.165000	1
132.150000	1
132.135000	1
132.120000	1
132.105000	1
132.090000	1
132.075000	1
132.060000	1
132.045000	1
132.030000	1
132.015000	1
132.000000	1
131.985000	1
131.970000	1
131.955000	1
131.940000	1
131.925000	1
131.910000	1
131.895000	1
131.880000	1
131.865000	1
131.850000	1
131.835000	1
131.820000	1
131.805000	1
131.790000	1
131.775000	1
131.760000	1
131.745000	1
131.730000	1
131.715000	1
131.700000	1
131.685000	1
131.670000	1
131.655000	1
131.640000	1
131.625000	1
131.610000	1
131.595000	1
131.580000	1
131.565000	1
131.550000	1
131.535000	1
131.520000	1
131.505000	1
131.490000	1
131.475000	1
131.460000	1
131.445000	1
131.430000	1
131.415000	1
131.400000	1
131.385000	1
131.370000	1
131.355000	1
131.340000	1
131.325000	1
131.310000	1
131.295000	1
131.280000	1
131.265000	1
131.250000	1
131.235000	1
131.220000	1
131.205000	1
131.190000	1
131.175000	1
131.160000	1
131.145000	1
131.130000	1
131.115000	1
131.100000	1
131.085000	1
131.070000	1
131.055000	1
131.040000	1
131.025000	1
131.010000	1
130.995000	1
130.980000	1
130.965000	1
130.950000	1
130.935000	1
130.920000	1
130.905000	1
130.890000	1
130.875000	1
130.860000	1
130.845000	1
130.830000	1
130.815000	1
130.800000	1
130.785000	1
130.770000	1
130.755000	1
130.740000	1
130.725000	1
130.710000	1
130.695000	1
130.680000	1
130.665000	1
130.650000	1
130.635000	1
130.620000	1
130.605000	1
130.590000	1
130.575000	1
130.560000	1
130.545000	1
130.530000	1
130.515000	1
130.500000	1
130.485000	1
130.470000	1
130.455000	1
130.440000	1
130.425000	1
130.410000	1
130.395000	1
130.380000	1
130.365000	1
130.350000	1
130.335000	1
130.320000	1
130.305000	1
130.290000	1
130.275000	1
130.260000	1
130.245000	1
130.230000	1
130.215000	1
130.200000	1
130.185000	1
130.170000	1
130.155000	1
130.140000	1
130.125000	1
130.110000	1
130.095000	1
130.080000	1
130.065000	1
130.050000	1
130.035000	1
130.020000	1
130.005000	1
129.990000	1
129.975000	1
129.960000	1
129.945000	1
129.930000	1
129.915000	1
129.900000	1
129.885000	1
129.870000	1
129.855000	1
129.840000	1
129.825000	1
129.810000	1
129.795000	1
129.780000	1
129.765000	1
129.750000	1
129.735000	1
129.720000	1
129.705000	1
129.690000	1
129.675000	1
129.660000	1
129.645000	1
129.630000	1
129.615000	1
129.600000	1
129.585000	1
129.570000	1
129.555000	1
129.540000	1
129.525000	1
129.510000	1
129.495000	1
129.480000	1
129.465000	1
129.450000	1
129.435000	1
129.420000	1
129.405000	1
129.390000	1
129.375000	1
129.360000	1
129.345000	1
129.330000	1
129.315000	1
129.300000	1
129.285000	1
129.270000	1
129.255000	1
129.240000	1
129.225000	1
129.210000	1
129.195000	1
129.180000	1
129.165000	1
129.150000	1
129.135000	1
129.120000	1
129.105000	1
129.090000	1
129.075000	1
129.060000	1
129.045000	1
129.030000	1
129.015000	1
129.000000	1
128.985000	1
128.970000	1
128.955000	1
128.940000	1
128.925000	1
128.910000	1
128.895000	1
128.880000	1
128.865000	1
128.850000	1
128.835000	1
128.820000	1
128.805000	1
128.790000	1
128.775000	1
128.760000	1
128.745000	1
128.730000	1
128.715000	1
128.700000	1
128.685000	1
128.670000	1
128.655000	1
128.640000	1
128.625000	1
128.610000	1
128.595000	1
128.580000	1
128.565000	1
128.550000	1
128.535000	1
128.520000	1
128.505000	1
128.490000	1
128.475000	1
128.460000	1
128.445000	1
128.430000	1
128.415000	1
128.400000	1
128.385000	1
128.370000	1
128.355000	1
128.340000	1
128.325000	1
128.310000	1
128.295000	1
128.280000	1
128.265000	1
128.250000	1
128.235000	1
128.220000	1
128.205000	1
128.190000	1
128.175000	1
128.160000	1
128.145000	1
128.130000	1
128.115000	1
128.100000	1
128.085000	1
128.070000	1
128.055000	1
128.040000	1
128.025000	1
128.010000	1
127.995000	1
127.980000	1
127.965000	1
127.950000	1
127.935000	1
127.920000	1
127.905000	1
127.890000	1
127.875000	1
127.860000	1
127.845000	1
127.830000	1
127.815000	1
127.800000	1
127.785000	1
127.770000	1
127.755000	1
127.740000	1
127.725000	1
127.710000	1
127.695000	1
127.680000	1
127.665000	1
127.650000	1
127.635000	1
127.620000	1
127.605000	1
127.590000	1
127.575000	1
127.560000	1
127.545000	1
127.530000	1
127.515000	1
127.500000	1
127.485000	1
127.470000	1
127.455000	1
127.440000	1
127.425000	1
127.410000	1
127.395000	1
127.380000	1
127.365000	1
127.350000	1
127.335000	1
127.320000	1
127.305000	1
127.290000	1
127.275000	1
127.260000	1
127.245000	1
127.230000	1
127.215000	1
127.200000	1
127.185000	1
127.170000	1
127.155000	1
127.140000	1
127.125000	1
127.110000	1
127.095000	1
127.080000	1
127.065000	1
127.050000	1
127.035000	1
127.020000	1
127.005000	1
126.990000	1
126.975000	1
126.960000	1
126.945000	1
126.930000	1
126.915000	1
126.900000	1
126.885000	1
126.870000	1
126.855000	1
126.840000	1
126.825000	1
126.810000	1
126.795000	1
126.780000	1
126.765000	1
126.750000	1
126.735000	1
126.720000	1
126.705000	1
126.690000	1
126.675000	1
126.660000	1
126.645000	1
126.630000	1
126.615000	1
126.600000	1
126.585000	1
126.570000	1
126.555000	1
126.540000	1
126.525000	1
126.510000	1
126.495000	1
126.480000	1
126.465000	1
126.450000	1
126.435000	1
126.420000	1
126.405000	1
126.390000	1
126.375000	1
126.360000	1
126.345000	1
126.330000	1
126.315000	1
126.300000	1
126.285000	1
126.270000	1
126.255000	1
126.240000	1
126.225000	1
126.210000	1
126.195000	1
126.180000	1
126.165000	1
126.150000	1
126.135000	1
126.120000	1
126.105000	1
126.090000	1
126.075000	1
126.060000	1
126.045000	1
126.030000	1
126.015000	1
126.000000	1
125.985000	1
125.970000	1
125.955000	1
125.940000	1
125.925000	1
125.910000	1
125.895000	1
125.880000	1
125.865000	1
125.850000	1
125.835000	1
125.820000	1
125.805000	1
125.790000	1
125.775000	1
125.760000	1
125.745000	1
125.730000	1
125.715000	1
125.700000	1
125.685000	1
125.670000	1
125.655000	1
125.640000	1
125.625000	1
125.610000	1
125.595000	1
125.580000	1
125.565000	1
125.550000	1
125.535000	1
125.520000	1
125.505000	1
125.490000	1
125.475000	1
125.460000	1
125.445000	1
125.430000	1
125.415000	1
125.400000	1
125.385000	1
125.370000	1
125.355000	1
125.340000	1
125.325000	1
125.310000	1
125.295000	1
125.280000	1
125.265000	1
125.250000	1
125.235000	1
125.220000	1
125.205000	1
125.190000	1
125.175000	1
125.160000	1
125.145000	1
125.130000	1
125.115000	1
125.100000	1
125.085000	1
125.070000	1
125.055000	1
125.040000	1
125.025000	1
125.010000	1
124.995000	1
124.980000	1
124.965000	1
124.950000	1
124.935000	1
124.920000	1
124.905000	1
124.890000	1
124.875000	1
124.860000	1
124.845000	1
124.830000	1
124.815000	1
124.800000	1
124.785000	1
124.770000	1
124.755000	1
124.740000	1
124.725000	1
124.710000	1
124.695000	1
124.680000	1
124.665000	1
124.650000	1
124.635000	1
124.620000	1
124.605000	1
124.590000	1
124.575000	1
124.560000	1
124.545000	1
124.530000	1
124.515000	1
124.500000	1
124.485000	1
124.470000	1
124.455000	1
124.440000	1
124.425000	1
124.410000	1
124.395000	1
124.380000	1
124.365000	1
124.350000	1
124.335000	1
124.320000	1
124.305000	1
124.290000	1
124.275000	1
124.260000	1
124.245000	1
124.230000	1
124.215000	1
124.200000	1
124.185000	1
124.170000	1
124.155000	1
124.140000	1
124.125000	1
124.110000	1
124.095000	1
124.080000	1
124.065000	1
124.050000	1
124.035000	1
124.020000	1
124.005000	1
123.990000	1
123.975000	1
123.960000	1
123.945000	1
123.930000	1
123.915000	1
123.900000	1
123.885000	1
123.870000	1
123.855000	1
123.840000	1
123.825000	1
123.810000	1
123.795000	1
123.780000	1
123.765000	1
123.750000	1
123.735000	1
123.720000	1
123.705000	1
123.690000	1
123.675000	1
123.660000	1
123.645000	1
123.630000	1
123.615000	1
123.600000	1
123.585000	1
123.570000	1
123.555000	1
123.540000	1
123.525000	1
123.510000	1
123.495000	1
123.480000	1
123.465000	1
123.450000	1
123.435000	1
123.420000	1
123.405000	1
123.390000	1
123.375000	1
123.360000	1
123.345000	1
123.330000	1
123.315000	1
123.300000	1
123.285000	1
123.270000	1
123.255000	1
123.240000	1
123.225000	1
123.210000	1
123.195000	1
123.180000	1
123.165000	1
123.150000	1
123.135000	1
123.120000	1
123.105000	1
123.090000	1
123.075000	1
123.060000	1
123.045000	1
123.030000	1
123.015000	1
123.000000	1
122.985000	1
122.970000	1
122.955000	1
122.940000	1
122.925000	1
122.910000	1
122.895000	1
122.880000	1
122.865000	1
122.850000	1
122.835000	1
122.820000	1
122.805000	1
122.790000	1
122.775000	1
122.760000	1
122.745000	1
122.730000	1
122.715000	1
122.700000	1
122.685000	1
122.670000	1
122.655000	1
122.640000	1
122.625000	1
122.610000	1
122.595000	1
122.580000	1
122.565000	1
122.550000	1
122.535000	1
122.520000	1
122.505000	1
122.490000	1
122.475000	1
122.460000	1
122.445000	1
122.430000	1
122.415000	1
122.400000	1
122.385000	1
122.370000	1
122.355000	1
122.340000	1
122.325000	1
122.310000	1
122.295000	1
122.280000	1
122.265000	1
122.250000	1
122.235000	1
122.220000	1
122.205000	1
122.190000	1
122.175000	1
122.160000	1
122.145000	1
122.130000	1
122.115000	1
122.100000	1
122.085000	1
122.070000	1
122.055000	1
122.040000	1
122.025000	1
122.010000	1
121.995000	1
121.980000	1
121.965000	1
121.950000	1
121.935000	1
121.920000	1
121.905000	1
121.890000	1
121.875000	1
121.860000	1
121.845000	1
121.830000	1
121.815000	1
121.800000	1
121.785000	1
121.770000	1
121.755000	1
121.740000	1
121.725000	1
121.710000	1
121.695000	1
121.680000	1
121.665000	1
121.650000	1
121.635000	1
121.620000	1
121.605000	1
121.590000	1
121.575000	1
121.560000	1
121.545000	1
121.530000	1
121.515000	1
121.500000	1
121.485000	1
121.470000	1
121.455000	1
121.440000	1
121.425000	1
121.410000	1
121.395000	1
121.380000	1
121.365000	1
121.350000	1
121.335000	1
121.320000	1
121.305000	1
121.290000	1
121.275000	1
121.260000	1
121.245000	1
121.230000	1
121.215000	1
121.200000	1
121.185000	2
121.170000	2
121.155000	2
121.140000	2
121.125000	2
121.110000	2
121.095000	2
121.080000	2
121.065000	2
121.050000	2
121.035000	2
121.020000	2
121.005000	2
120.990000	2
120.975000	2
120.960000	2
120.945000	2
120.930000	2
120.915000	2
120.900000	2
120.885000	2
120.870000	2
120.855000	2
120.840000	2
120.825000	2
120.810000	2
120.795000	2
120.780000	2
120.765000	2
120.750000	2
120.735000	2
120.720000	2
120.705000	2
120.690000	2
120.675000	2
120.660000	2
120.645000	2
120.630000	2
120.615000	2
120.600000	2
120.585000	2
120.570000	2
120.555000	2
120.540000	2
120.525000	2
120.510000	2
120.495000	2
120.480000	2
120.465000	2
120.450000	2
120.435000	2
120.420000	2
120.405000	2
120.390000	2
120.375000	2
120.360000	2
120.345000	2
120.330000	2
120.315000	2
120.300000	2
120.285000	2
120.270000	2
120.255000	2
120.240000	2
120.225000	2
120.210000	2
120.195000	2
120.180000	2
120.165000	2
120.150000	2
120.135000	2
120.120000	2
120.105000	2
120.090000	2
120.075000	2
120.060000	2
120.045000	2
120.030000	2
120.015000	2
[truncated: 8,001 more rows]
