# Supplementary material for: A singular value decomposition approach for improved taxonomic classification of biological sequences
Source: BMC Genomics. 2011 Dec 22;12(Suppl 4):S11. doi: 10.1186/1471-2164-12-S4-S11 (PMC3287580; doi:10.1186/1471-2164-12-S4-S11)
Supplement: Additional file 2 — Scilab algorithms and raw data. In this file, we elaborate on aspects of the algorithms and data used in this research. Algorithms were written in Scilab version "5.2.0.1266391513", scilab-5.2.1. [file 1471-2164-12-S4-S11-S2.zip › SVD_for_improved_taxonomic_classification-S2/76species/cc/cat_distances]

rm distances
grep "	$1$" cosseno_clusters.03 | head -n 1 >  distances
grep "	$1$" cosseno_clusters.06 | head -n 1 >> distances
grep "	$1$" cosseno_clusters.09 | head -n 1 >> distances
grep "	$1$" cosseno_clusters.12 | head -n 1 >> distances
grep "	$1$" cosseno_clusters.15 | head -n 1 >> distances
grep "	$1$" cosseno_clusters.18 | head -n 1 >> distances
grep "	$1$" cosseno_clusters.21 | head -n 1 >> distances
grep "	$1$" cosseno_clusters.24 | head -n 1 >> distances
grep "	$1$" cosseno_clusters.27 | head -n 1 >> distances
grep "	$1$" cosseno_clusters.30 | head -n 1 >> distances
grep "	$1$" cosseno_clusters.33 | head -n 1 >> distances
grep "	$1$" cosseno_clusters.36 | head -n 1 >> distances
grep "	$1$" cosseno_clusters.39 | head -n 1 >> distances
grep "	$1$" cosseno_clusters.42 | head -n 1 >> distances
grep "	$1$" cosseno_clusters.45 | head -n 1 >> distances
grep "	$1$" cosseno_clusters.48 | head -n 1 >> distances
grep "	$1$" cosseno_clusters.51 | head -n 1 >> distances
grep "	$1$" cosseno_clusters.54 | head -n 1 >> distances
grep "	$1$" cosseno_clusters.57 | head -n 1 >> distances
grep "	$1$" cosseno_clusters.60 | head -n 1 >> distances
grep "	$1$" cosseno_clusters.63 | head -n 1 >> distances
grep "	$1$" cosseno_clusters.66 | head -n 1 >> distances
grep "	$1$" cosseno_clusters.69 | head -n 1 >> distances
grep "	$1$" cosseno_clusters.72 | head -n 1 >> distances
grep "	$1$" cosseno_clusters.75 | head -n 1 >> distances
cut -f 1 distances > clusters.$1
wc clusters.$1
tr '\n' ' ' < clusters.$1 > clusters.$1~
mv clusters.$1~ clusters.$1
