# Supplementary material for: A singular value decomposition approach for improved taxonomic classification of biological sequences
Source: BMC Genomics. 2011 Dec 22;12(Suppl 4):S11. doi: 10.1186/1471-2164-12-S4-S11 (PMC3287580; doi:10.1186/1471-2164-12-S4-S11)
Supplement: Additional file 2 — Scilab algorithms and raw data. In this file, we elaborate on aspects of the algorithms and data used in this research. Algorithms were written in Scilab version "5.2.0.1266391513", scilab-5.2.1. [file 1471-2164-12-S4-S11-S2.zip › SVD_for_improved_taxonomic_classification-S2/76species/cc/clusters.05]

27.090000 65.760000 70.875000 73.245000 81.720000 85.755000 86.265000 86.355000 86.760000 86.835000 87.345000 87.585000 87.870000 88.845000 89.325000 89.445000 89.940000 91.005000 92.730000 93.195000 93.225000 93.270000 93.285000 93.285000 93.300000 
