# Supplementary material for: A singular value decomposition approach for improved taxonomic classification of biological sequences
Source: BMC Genomics. 2011 Dec 22;12(Suppl 4):S11. doi: 10.1186/1471-2164-12-S4-S11 (PMC3287580; doi:10.1186/1471-2164-12-S4-S11)
Supplement: Additional file 2 — Scilab algorithms and raw data. In this file, we elaborate on aspects of the algorithms and data used in this research. Algorithms were written in Scilab version "5.2.0.1266391513", scilab-5.2.1. [file 1471-2164-12-S4-S11-S2.zip › SVD_for_improved_taxonomic_classification-S2/76species/cc/clusters.10]

17.280000 32.820000 46.635000 52.440000 58.815000 68.955000 76.440000 79.725000 80.085000 78.570000 79.185000 79.830000 80.070000 80.085000 80.265000 80.280000 80.325000 81.000000 83.040000 83.520000 83.565000 83.625000 83.655000 83.655000 83.655000 
