# Supplementary material for: A singular value decomposition approach for improved taxonomic classification of biological sequences
Source: BMC Genomics. 2011 Dec 22;12(Suppl 4):S11. doi: 10.1186/1471-2164-12-S4-S11 (PMC3287580; doi:10.1186/1471-2164-12-S4-S11)
Supplement: Additional file 2 — Scilab algorithms and raw data. In this file, we elaborate on aspects of the algorithms and data used in this research. Algorithms were written in Scilab version "5.2.0.1266391513", scilab-5.2.1. [file 1471-2164-12-S4-S11-S2.zip › SVD_for_improved_taxonomic_classification-S2/76species/cc/clusters.15]

11.175000 21.345000 29.745000 37.305000 45.270000 53.175000 58.680000 59.430000 63.075000 65.070000 66.555000 67.455000 68.880000 69.195000 69.000000 69.180000 69.870000 71.205000 73.545000 73.560000 73.725000 73.815000 73.815000 73.815000 73.830000 
