# Supplementary material for: A singular value decomposition approach for improved taxonomic classification of biological sequences
Source: BMC Genomics. 2011 Dec 22;12(Suppl 4):S11. doi: 10.1186/1471-2164-12-S4-S11 (PMC3287580; doi:10.1186/1471-2164-12-S4-S11)
Supplement: Additional file 2 — Scilab algorithms and raw data. In this file, we elaborate on aspects of the algorithms and data used in this research. Algorithms were written in Scilab version "5.2.0.1266391513", scilab-5.2.1. [file 1471-2164-12-S4-S11-S2.zip › SVD_for_improved_taxonomic_classification-S2/76species/cc/clusters.20]

8.355000 15.075000 18.960000 29.130000 30.315000 35.610000 39.345000 42.330000 57.435000 59.670000 60.465000 60.975000 63.510000 65.010000 65.235000 65.595000 66.075000 65.085000 66.345000 66.690000 66.855000 67.530000 67.545000 66.915000 66.915000 
