# Supplementary material for: A singular value decomposition approach for improved taxonomic classification of biological sequences
Source: BMC Genomics. 2011 Dec 22;12(Suppl 4):S11. doi: 10.1186/1471-2164-12-S4-S11 (PMC3287580; doi:10.1186/1471-2164-12-S4-S11)
Supplement: Additional file 2 — Scilab algorithms and raw data. In this file, we elaborate on aspects of the algorithms and data used in this research. Algorithms were written in Scilab version "5.2.0.1266391513", scilab-5.2.1. [file 1471-2164-12-S4-S11-S2.zip › SVD_for_improved_taxonomic_classification-S2/76species/cc/clusters.25]

7.170000 10.005000 14.235000 17.835000 23.445000 25.515000 30.705000 37.485000 40.230000 45.255000 50.295000 52.350000 54.240000 56.115000 59.775000 61.590000 61.215000 62.385000 63.300000 63.360000 64.305000 64.350000 64.365000 64.380000 64.380000 
