# Supplementary material for: A singular value decomposition approach for improved taxonomic classification of biological sequences
Source: BMC Genomics. 2011 Dec 22;12(Suppl 4):S11. doi: 10.1186/1471-2164-12-S4-S11 (PMC3287580; doi:10.1186/1471-2164-12-S4-S11)
Supplement: Additional file 2 — Scilab algorithms and raw data. In this file, we elaborate on aspects of the algorithms and data used in this research. Algorithms were written in Scilab version "5.2.0.1266391513", scilab-5.2.1. [file 1471-2164-12-S4-S11-S2.zip › SVD_for_improved_taxonomic_classification-S2/76species/cc/clusters.30]

5.985000 8.880000 11.295000 15.015000 17.265000 19.665000 22.215000 29.820000 33.630000 38.310000 43.350000 48.465000 49.050000 51.540000 55.920000 57.450000 58.245000 59.115000 59.865000 60.510000 60.735000 61.020000 61.065000 62.250000 62.250000 
