# Supplementary material for: A singular value decomposition approach for improved taxonomic classification of biological sequences
Source: BMC Genomics. 2011 Dec 22;12(Suppl 4):S11. doi: 10.1186/1471-2164-12-S4-S11 (PMC3287580; doi:10.1186/1471-2164-12-S4-S11)
Supplement: Additional file 2 — Scilab algorithms and raw data. In this file, we elaborate on aspects of the algorithms and data used in this research. Algorithms were written in Scilab version "5.2.0.1266391513", scilab-5.2.1. [file 1471-2164-12-S4-S11-S2.zip › SVD_for_improved_taxonomic_classification-S2/76species/cc/readme]

All files were generated from SNJ running over the 76 species data set or dataset2.

Despite the name, "cosseno_clusters.nn", indicating "how many clusters it is possible 
to generate using some cossine value as distance measure", all files whith this name
standard really means "how many clusters it is possible to generate using some 
euclidean distance". All possibilities were explored in order to run SNJ with a constant
number of clusters despite the rank value.

Files named "cluster.n" are just a grep output from the "cosseno_clusters.nn" files 
having "n" grep  input search string.
