# Supplementary material for: A singular value decomposition approach for improved taxonomic classification of biological sequences
Source: BMC Genomics. 2011 Dec 22;12(Suppl 4):S11. doi: 10.1186/1471-2164-12-S4-S11 (PMC3287580; doi:10.1186/1471-2164-12-S4-S11)
Supplement: Additional file 2 — Scilab algorithms and raw data. In this file, we elaborate on aspects of the algorithms and data used in this research. Algorithms were written in Scilab version "5.2.0.1266391513", scilab-5.2.1. [file 1471-2164-12-S4-S11-S2.zip › SVD_for_improved_taxonomic_classification-S2/76species/3gram/3gram-space.sce]

  usecanvas(%F);
  ticks_labels = ["A" "C" "D" "E" "F" "G" "H" "I" "K" "L" "M" "N" "P" "Q" "R" "S" "T" "V" "W" "Y" ""];
  ticks_locations  = [1:21];
  grafico1=scf(1);
  a=get("current_axes");
  t=a.title;
  t.text = "3-gram amino acid vectorial space";
  t.font_size=4;
  t.font_style=4;
  a.x_label.text = "    Z axe";
  a.y_label.text = "X axe  ";
  a.z_label.text = "Y axe";  
  a.x_label.font_size  =4;
  a.x_label.font_style =4;
  a.y_label.font_style= a.x_label.font_style;
  a.z_label.font_style= a.x_label.font_style;
  a.y_label.font_size= a.x_label.font_size;
  a.Z_label.font_size= a.x_label.font_size;
  a.axes_reverse=["on", "off", "off"];
  a.grid=[1,1,1];
  a.grid_position="foreground";
  a.auto_ticks = ["off", "off", "off"];
  a.x_ticks = tlist(["ticks", "locations", "labels"], ticks_locations, ticks_labels);
  a.y_ticks = a.x_ticks;
  a.z_ticks = a.x_ticks;
  a=[1:21];
  quadrados(1:21,1:21)=0;
  for z=1:21
    quadrados(1:21,1:21)=z;
    plot3d(a, a, list( quadrados, quadrados+4) , alpha=54.8, theta=45.2);
  end
