# Supplementary material for: A singular value decomposition approach for improved taxonomic classification of biological sequences
Source: BMC Genomics. 2011 Dec 22;12(Suppl 4):S11. doi: 10.1186/1471-2164-12-S4-S11 (PMC3287580; doi:10.1186/1471-2164-12-S4-S11)
Supplement: Additional file 2 — Scilab algorithms and raw data. In this file, we elaborate on aspects of the algorithms and data used in this research. Algorithms were written in Scilab version "5.2.0.1266391513", scilab-5.2.1. [file 1471-2164-12-S4-S11-S2.zip › SVD_for_improved_taxonomic_classification-S2/76species/3gram/legend.txt]

Probability of occurrence of all the 3-grams in dataset2. A total of 944 unique 
3-grams were found in 13 mitochondrial proteins sequences from each one of the 
76 species. The 3-grams are displayed in rank order by decreasing probability
which is below 0.2% for a large majority of 3-grams, near to 3-gram index of 150. 
The 150 (15%) most commom 3-grams accounts to 50% of occurrence probability. 
Considering the 300 (31%) most common 3-grams so occurrence probabilty raises to
72%. Similar to Vries et al 2004, we conclude that the probability of finding a
large number of matching 3-grams in majority highly evolutionary related protein
sequences is considerable low.
