# Supplementary material for: A singular value decomposition approach for improved taxonomic classification of biological sequences
Source: BMC Genomics. 2011 Dec 22;12(Suppl 4):S11. doi: 10.1186/1471-2164-12-S4-S11 (PMC3287580; doi:10.1186/1471-2164-12-S4-S11)
Supplement: Additional file 2 — Scilab algorithms and raw data. In this file, we elaborate on aspects of the algorithms and data used in this research. Algorithms were written in Scilab version "5.2.0.1266391513", scilab-5.2.1. [file 1471-2164-12-S4-S11-S2.zip › SVD_for_improved_taxonomic_classification-S2/76species/3gram/mapgramtypes.txt]

Utilizamos trincas (3-grams) de aminoácidos para classificar as espécies em 
clusters e  estabelecer homologia entre as sequencias das espécies. 
Considerando os vinte aminoácidos mais comuns, cada trinca observada é mapeada 
em uma das oito mil (20*20*20) combinacoes possiveis de 3-grams. Então poderiamos
ter no nosso conjunto de dados oito mil trincas observadas para cada uma das 76 
espécies, armazenando com que frequencia ocorre cada uma das possíveis trincas 
de cada sequencia de aminoácidos. Um exemplo dessa representacao pode ser vista 
na tabela X.

	Aame	Aamu	Aaur	Ajam	Amis	...	Ufoi	Vcha
AAA	8	1	7	11	3	...	9	4	
AAC	5	2	13	8	16	...	12	15
AAD	3	19	1	10	0	...	16	11
...	...	...	...	...	...	...	...	...
YYY	2	9	5	7	0	...	5	7

Tabela X: Exemplo de possibilidades de ocorrência de todos os 3-grams possíveis
de aminoácidos (primeira coluna) em todas as sequencias de 76 espécies (primeira
coluna).

Se somarmos todas as colunas de cada linha obtemos a frequencia de ocorrencia de
cada dos oito mil 3-grams possíveis para esse conjunto de dados específico. 
A divisão dessas frequencias pela soma da frequencia de ocorrencia de todos os 
3-grams nos dá a distribuição de probabilidades. Nessa seção discutimos as 
caracteristicas desse vetor de frequencias de 3-grams e como ele pode ser 
utilizado para a caracterização das espécies no conjuntos de dados.

O SNJ possui uma estrutura interna ao algoritmo para registrar quantas vezes 
cada uma dessas milhares de combinacoes possíveis ocorreu em cada sequencia de 
aminoácidos analisada.

Podemos associar um 3gram em um espaço cartesiano de três dimensões no qual cada
aminoácido do 3gram corresponde a uma eixo cartesiano (Figura Y). Então teriamos
como valor do eixo X o aminoácido da primeira posição do 3gram, como valor do 
eixo Y o segundo aminoácido do 3gram e o último aminoácido como o valor do eixo Z.
Em cada coordenada possível desse espaço de três dimensões haveria um número 
para contar quantas vezes a trinca de aminoácidos correspondente apareceu em uma
sequencia de aminoácidos. Essa forma de pensar os 3gram facilita o entendimento 
de como 3grams desse conjuntos de aminoácidos seriam armazenados por um programa
de computador, porém para tratamento desses dados por meio de software 
estatístico, por exemplo, essa estrutura de três dimensões não é a mais 
adequeada. Em geral um software estatístico lida com dados em uma estrutura de 
apenas uma dimensão ou um vetor.
Apesar de utilizarmos a representação conceitual dos 3gram como pertencentes a
um espaço de três dimensões, fizemos o mapeamento desse espaço de três
dimensões um espaço unidimensional (vetor) para uma tabela interna com apenas uma
coluna na qual nesse espaço unidimensional uma posição implicitamente armazena a
a identificacao do 3gram e o número inteiro armazenada na posição é o número da 
frequencia registrada para um determinado 3gram. Esse vetor se extende por oito
mil linhas. Perceba que foi necessário fazer um mapeamento de um espaço 
cartesiano de tres dimensoes (20*20*20) para um espaço de apenas uma dimensão 
com extensão de 8000 posiçoes. Esse mapeamento é conseguido por intermédio desta
fórmula: 

Position(X,Y,Z) = (20^2)*(X-1) + 20*(Y-1) + Z

Aqui as coordenadas são traduzidas para um número de 1 a 20, considerando a
ordem alfabética das letras dos aminoácidos, assim como exibido nos eixos do 
grafico da tabela Y. Por exemplo, o 3gram 'A.A.A' possui o equivalente numérico
'1.1.1'. Desse modo X=1, Y=1 e Z=1. Substituindo esses valores na fórmula temos
como resultado a posição inicial '1'. Do mesmo modo o 3gram 'Y.Y.Y' possui o 
equivalente numérico '20.20.20'. Desse modo X=20, Y=20 e Z=20. Substituindo esses
valores na fórmula temos como resultado a posição final do espaço da figura Y
que é '8000'. Por meio da formula 1 foi criado um vetor que armazena a 
frequencia de ocorrência de todos os 3-gram encontrados nas sequencias analisadas.
Esse vetor foi utilizado para explorar como os 3-grams se distribuem no conjunto
de dados. 
A figura Z mostra a distribuição de probabilidades de todos os 3-grams do 
dataset2, ordenados em ordem decrescente. Nesse conjunto de dados relativamente
pequeno foram encontrados 7248 3-grams. 
Nesse conjunto de dados os 25% 3-grams mais frequentes respondem por 76% de
todas as probabilidades de ocorrência em todo o genoma e os 25% menos frequentes
respondem por apenas 1.3% das probabilidades. Essa figura mostra claramente que
a distribuição das trincas de aminoácidos não é aleatória, possuindo trincas
que se destacam mais e também trincas cuja ocorrência é rara. Já foi dito que
no dataset2 cada espécie é representada por até 13 sequencias de proteínas
mitocondriais das quais é sabido que são altamente conservadas ao longo da
evolução de espécies. Quando analisado o dataset1, que está contido no dataset2,
encontramos estes tamanhos máximo e mínimo de sequencias, respectivamente, 
3861 (Dvir) e 3771 (Scam). A diferença de tamanho entre a maior e a menor 
sequencia de proteínas mitocondriais é de apenas 91 aminoácidos. Considerando 
que os tamanhos das sequencias de aminoácidos são tão próximos, bem como um 
elevado índice de homologia entre as mesmas de ??%, é factível pensar que o
método desse algoritmo de classificar espécies por meio das trincas de 
aminoácidos somente possui capacidade para distiguir espécies quando essas duas
condições são satisfeitas (tamanho iguais e alta homologia) ou caso contrário
correriamos o risco de termos trincas de aminoácidos distribuidas tal como em 
uma distribuição aleatória. Um argumento que pode ser utilizado para contrapor 
essa hipotese de aleatoriedade é o fato conhecido que sequencias biologicas 
poderem possuir preferência por conjuntos de aminoácidos ou nucleotideos, um 
pilar de sustenção de algoritmos clássicos de alinhamento de sequencias.
Se essa hipotese de aleatoriedade for verdade baseada apenas em tamanho e 
homologia então, por exemplo, a distribuição de trincas de aminoácidos deveria 
ser aleatória quando computadas as frequencias de trincas em todo o proteoma de 
um organismo. O proteoma completo de um organismo possui proteínas de tamanhos 
enormemente variados bem como funções tal qual variadas. Para tentar responder
essa pergunta analisei a distribuição de probabilidades de 3-grams nos genomas
completos dos organismos Corynebacterium pseudotuberculosis linhagem 1002.
Nesse conjunto de dados foram encontrados 7987 3-grams, quase a totalidade de
possibilidades, sendo que os 25% 3-grams mais frequentes respondem por 63% de
todas as probabilidades de ocorrência em todo o proteoma e os 25% menos 
frequentes respondem por apenas 3.5% das probabilidades.
O resultado encontrado não reforçou a hipotese de aleatoriedade no qual pode-se
ver pela figura W que foi computada uma distribuição similar à distribuição da 
figura Z. Por isso, temos evidência para concluir que ao utilizarmos o SNJ para
analisar sequencias biologicas podemos sim contar com a distribuição não 
aleatória (distribuição caudal) permitindo usar as frequencias diferenciadas de
3-grams para distinguir proteínas entre espécies e até mesmo em uma mesma 
espécie, assim como demonstrado pela análise do proteoma da Cp 1002.
