# Supplementary material for: A singular value decomposition approach for improved taxonomic classification of biological sequences
Source: BMC Genomics. 2011 Dec 22;12(Suppl 4):S11. doi: 10.1186/1471-2164-12-S4-S11 (PMC3287580; doi:10.1186/1471-2164-12-S4-S11)
Supplement: Additional file 2 — Scilab algorithms and raw data. In this file, we elaborate on aspects of the algorithms and data used in this research. Algorithms were written in Scilab version "5.2.0.1266391513", scilab-5.2.1. [file 1471-2164-12-S4-S11-S2.zip › SVD_for_improved_taxonomic_classification-S2/76species/3gram/histdata.sce]

//All 3-gram probability greather than zero from 76 species dataset
dim=size(A);
Triplet_Sum=ones(dim(2),1);
Triplets_Frequency=A*Triplet_Sum;
Triplets_sort=gsort(Triplets_Frequency, 'r', 'd');
dim_sort=size(find(Triplets_sort>0));
Trihigmag=Triplets_sort(1:dim_sort(2));
TrihigmagP=Trihigmag/sum(Trihigmag);
usecanvas(%F);

figure(0);
f=get("current_figure");
f.background=color("white");
plot(TrihigmagP);
xtitle('3-gram probabilities greather than zero from dataset2 (76 species)','3-gram index (in order of decreasing probability)', 'Probability of ocurrence');
a=get("current_axes");
t=a.title;
t.font_size=5;
t.font_style=4;
a.x_label.font_size= 5;
a.y_label.font_size= 5;
a.thickness=2;
a=gca();
a.isoview='on'; 
poly1= a.children.children; //store polyline handle into poly1 
poly1.thickness = 3;  // the tickness of a curve.
poly1.clip_state='off' // clipping control
a.isoview='off';
//Near of 1/3 of non zero frequency triplets contributs to 70% of probabilities
//sum(TrihigmagP(1:300));

figure(1);
f=get("current_figure");
f.background=color("white");
plot(TrihigmagP(1:150));
xtitle('Higher magnitude 3-gram probabilities from dataset2','3-gram index (in order of decreasing probability)', 'Probability of ocurrence');
a=get("current_axes");
t=a.title;
t.font_size=5;
t.font_style=4;
a.x_label.font_size= 5;
a.y_label.font_size= 5;
a.thickness=2;
a=gca();
a.isoview='on'; 
poly1= a.children.children; //store polyline handle into poly1 
poly1.thickness = 3;  // the tickness of a curve.
poly1.clip_state='off' // clipping control
a.isoview='off';
